# Supplementary material for: Phage-encoded ribosomal protein S21 expression is linked to late-stage phage replication
Source: ISME Commun. 2022 Mar 30;2:31. doi: 10.1038/s43705-022-00111-w (PMC9723584; doi:10.1038/s43705-022-00111-w)
Supplement: Supplementary file 2 — Supplementary Tables [file 43705_2022_111_MOESM2_ESM.xlsx]

## Sheet: TS1
Supplementary Tabel S1 | General features of curated genomes and IMG/VR genomes. * Genomes that have been manually curated to completeness.
Resource	Sampling site	Scaffold ID	Clade	Coverage (X)	Length (bp)	GC (%)	No. of ORFs	Coding density (%)	No. of tRNAs
This study	Mine Impacted Water - Manitoba, Canada (MIW1)	MIW1_03122018_0_1um_scaffold_97	e	35.61	79149	31	86	93.51	0
		MIW1_072018_0_1um_scaffold_78 (*)	c	22.15	304948	31.7	388	93.81	6
		MIW1_09252017_20_scaffold_375	e	10.34	57824	30.5	64	95.47	0
		MIW1_082018_0_1um_scaffold_176	b	13.89	38886	31.1	46	94.24	0
		MIW1_082018_0_1um_scaffold_1838	d	14.2	8562	32.1	10	95.78	0
		MIW1_092018_0_1um_scaffold_172	b	16.24	52807	29.4	63	97.28	0
		MIW1_092018_0_1um_scaffold_646	e	22.91	28963	31.6	30	89.47	0
		MIW1_092018_0_1um_scaffold_97	a	17.34	41216	31.5	86	97.15	0
		MIW1_102019_0_1um_contig-140_1	c	24.48	256298	32.2	311	94.84	2
	Mine Impacted Water - Newfoundland, Canada (MIW2)	MIW2_09252017_15_scaffold_499 (*)	e	59.64	314906	31	413	91.32	21
		MIW2_09252018_0_1um_scaffold_3832	d	9.34	28602	32	28	85.29	4
		MIW2_09252018_0_1um_scaffold_902	c	14.53	51867	31.4	57	97.53	0
		MIW2_10142018_0_1um_scaffold_224	e	13.36	52732	30.5	59	97.19	0
		MIW2_10142018_0_1um_scaffold_317	d	11.59	47053	29.8	60	96.97	0
	Mine Impacted Water - Manitoba, Canada (MIW3)	MIW3_04162018_0_1um_scaffold_133	c	19.96	24865	30.2	29	94.76	0
	Mine Impacted Water - Alberta, Canada (MIW4)	MIW4_09192017_0_5m_scaffold_134	a	10.56	52140	32.4	56	97.48	0
		MIW4_09192017_0_5m_scaffold_30	c	23.44	216230	31.6	257	92.9	23
		MIW4_09192017_0_5m_scaffold_69	c	8.49	118690	32.1	168	92.03	17
		MIW4_09192017_0_5m_scaffold_909	c	8.06	22518	31.4	28	96.49	0
		MIW4_02132018_6_5m_scaffold_399 (*)	e	32.98	301936	31.5	402	91.21	25
		MIW4_P1_052019_9m_scaffold_339 (*)	e	18.34	301153	31.5	402	91.1	25
		MIW4_02132018_0_5m_scaffold_114	a	23.27	130211	35.3	130	95.5	10
	Lake Rotsee, Switzerland	ERR3687830_scaffold_69 (*)	d	27.579	307169	33.7	360	94.04	19
		ERR3687826_contig-140_730	d	11.456	23728	32.9	25	89.19	0
		ERR3687824_contig-140_132 (*)	d	21.2891	292785	31.1	350	94.62	5
		ERR3687829_contig-140_5668	e	9.52563	10236	32.6	11	96	0
		ERR3687830_contig-140_1658	c	18.8274	203887	30.8	313	91.44	16
		ERR3687823_contig-140_213	c	13.4034	77326	31.8	86	92.44	12
		ERR3687823_contig-140_1353	d	11.3579	19686	33.1	22	86.17	0
		ERR3687826_contig-140_2335	d	8.81458	12018	31.6	16	95.84	0
		ERR3687829_contig-140_1236	c	9.35122	16615	31.1	20	94.91	0
	Water treatment plant	water-treatment_AWTP-2_inf_bulk_2_scaffold_59	e	33.5	88657	31.4	100	93.7	0
	Lake Pavin, France	LacPavin_0419_WC53_scaffold_5167	e	9.9	237209	28.3	292	92.91	2
		LacPavin_0419_WC53_scaffold_54094	c	25.4	199080	31.5	240	93.84	27
		LacPavin_0419_WC70S_scaffold_479016	d	10.2	68192	33.9	91	84.96	22
		LacPavin_0920_WC12_scaffold_100422 (*)	c	47	330506	33.5	393	94.86	14
		LacPavin_0818_WC40_scaffold_502928	e	26.5	56461	30.7	56	97.5	0
		LacPavin_0920_WC12_scaffold_1272205 (*)	e	25.9	318927	31.7	378	93.22	18
		LacPavin_0920_SED1_scaffold_1342486	d	17.1	22722	31.7	21	95.24	0
		LacPavin_0920_SED2_scaffold_575290	e	14.3	62597	30.3	71	96.29	0
		LacPavin_0920_SED3_scaffold_590541 (*)	outgroup	37.6	308305	27.3	450	94.71	6
		LacPavin_0920_SED4_scaffold_1415489	outgroup	15.7	260568	31.7	298	90.18	35
		LacPavin_0920_SED5_scaffold_328609	e	92.8	29675	32.2	32	86.81	4
		LacPavin_0920_SED5_scaffold_1270578	d	12.2	76780	30.7	80	94.67	0
		LacPavin_0920_SED5_scaffold_502589	e	36.7	165757	29.5	155	94	2
		LacPavin_0920_WC12_scaffold_705392	d	12.4	14541	30.6	16	94.79	0
		LacPavin_0920_WC12_scaffold_848202	c	40.4	27074	32.4	31	93.18	0
	Lake Fargette, France	LakeFargette_0920_ALND_scaffold_322628	d	20.9	78959	34.4	69	95.69	0
		LakeFargette_0920_ALND_scaffold_741314	d	10.5	244391	31.4	283	93.63	17
IMG/VR	Lake Croche, Canada	Ga0304728_1000742	b	﹣	26213	31.4	29	96.88	0
		Ga0114960_10001761	c	﹣	17268	31.7	19	95.78	0
	Lake Mendota, USA	B570J40625_100000089	b	﹣	119396	31.8	97	97.57	0
		B570J40625_100006783	e	﹣	21167	31.7	25	91.23	0
		B570J40625_100000679	d	﹣	59070	32.2	67	95.11	0
		B570J40625_100000096	c	﹣	117951	31.5	162	89.8	29
		Ga0207942_1000504	c	﹣	9427	32.3	11	94.91	0
		Ga0208235_1000288	c	﹣	12483	32.6	13	95.96	0
		Ga0208600_1000085	c	﹣	12121	33.1	12	95.82	0
		B570J29032_109955508	e	﹣	7378	32.1	9	94.32	0
	Lake Simoncouche, Canada	Ga0209500_10000006	b	﹣	240759	32	271	95.72	1
		Ga0114978_10006124	c	﹣	9560	32.2	10	95.21	0
		Ga0209500_10000118	c	﹣	72092	34.2	97	89.94	11
		Ga0209500_10001590	c	﹣	16893	32.4	18	96.15	0

## Sheet: TS2
Supplementary Table 2 | Detailed annotation of genes near bS21
scaffold	bS21_gene	bS21_strand	neighboring_gene	neighboring_gene_strand	relative_gene_position	protein_family_id	annotation (pVOG // Pfam)
MIW4_02132018_0_5m_scaffold_114_curated	MIW4_02132018_0_5m_scaffold_114_curated_49	-1	MIW4_02132018_0_5m_scaffold_114_curated_39	1	-10	fam46	hypothetical protein (VOG5709, 100.0%) // KTSC (100.0%)
MIW4_02132018_0_5m_scaffold_114_curated	MIW4_02132018_0_5m_scaffold_114_curated_49	-1	MIW4_02132018_0_5m_scaffold_114_curated_40	1	-9	fam14	putative peptidase M23 (VOG4910, 7.0%) // NTP_transf_2 (21.0%)
MIW4_02132018_0_5m_scaffold_114_curated	MIW4_02132018_0_5m_scaffold_114_curated_49	-1	MIW4_02132018_0_5m_scaffold_114_curated_41	1	-8	fam01	No pVOG domain // No Pfam domain
MIW4_02132018_0_5m_scaffold_114_curated	MIW4_02132018_0_5m_scaffold_114_curated_49	-1	MIW4_02132018_0_5m_scaffold_114_curated_42	1	-7	fam25	No pVOG domain // No Pfam domain
MIW4_02132018_0_5m_scaffold_114_curated	MIW4_02132018_0_5m_scaffold_114_curated_49	-1	MIW4_02132018_0_5m_scaffold_114_curated_43	1	-6	fam34	No pVOG domain // No Pfam domain
MIW4_02132018_0_5m_scaffold_114_curated	MIW4_02132018_0_5m_scaffold_114_curated_49	-1	MIW4_02132018_0_5m_scaffold_114_curated_44	1	-5	fam13	No pVOG domain // No Pfam domain
MIW4_02132018_0_5m_scaffold_114_curated	MIW4_02132018_0_5m_scaffold_114_curated_49	-1	MIW4_02132018_0_5m_scaffold_114_curated_45	1	-4	fam24	No pVOG domain // No Pfam hit
MIW4_02132018_0_5m_scaffold_114_curated	MIW4_02132018_0_5m_scaffold_114_curated_49	-1	MIW4_02132018_0_5m_scaffold_114_curated_46	1	-3	fam03	hypothetical protein (VOG5779, 87.0%) // Terminase_6 (87.0%)
MIW4_02132018_0_5m_scaffold_114_curated	MIW4_02132018_0_5m_scaffold_114_curated_49	-1	MIW4_02132018_0_5m_scaffold_114_curated_47	1	-2	fam31	portal vertex protein (VOG1001, 100.0%) // Peptidase_S80 (100.0%)
MIW4_02132018_0_5m_scaffold_114_curated	MIW4_02132018_0_5m_scaffold_114_curated_49	-1	MIW4_02132018_0_5m_scaffold_114_curated_48	1	-1	fam20	No pVOG domain // No Pfam domain
MIW4_02132018_0_5m_scaffold_114_curated	MIW4_02132018_0_5m_scaffold_114_curated_49	-1	MIW4_02132018_0_5m_scaffold_114_curated_50	1	1	fam32	No pVOG hit // No Pfam domain
MIW4_02132018_0_5m_scaffold_114_curated	MIW4_02132018_0_5m_scaffold_114_curated_49	-1	MIW4_02132018_0_5m_scaffold_114_curated_51	1	2	fam23	prohead core scaffolding protein and protease (VOG0351, 100.0%) // Peptidase_S77 (100.0%)
MIW4_02132018_0_5m_scaffold_114_curated	MIW4_02132018_0_5m_scaffold_114_curated_49	-1	MIW4_02132018_0_5m_scaffold_114_curated_52	1	3	fam21	No pVOG domain // DUF4494 (100.0%)
MIW4_02132018_0_5m_scaffold_114_curated	MIW4_02132018_0_5m_scaffold_114_curated_49	-1	MIW4_02132018_0_5m_scaffold_114_curated_53	1	4	fam05	No pVOG domain // No Pfam domain
MIW4_02132018_0_5m_scaffold_114_curated	MIW4_02132018_0_5m_scaffold_114_curated_49	-1	MIW4_02132018_0_5m_scaffold_114_curated_54	1	5	fam06	major capsid protein (VOG0466, 100.0%) // Gp23 (95.0%)
MIW4_02132018_0_5m_scaffold_114_curated	MIW4_02132018_0_5m_scaffold_114_curated_49	-1	MIW4_02132018_0_5m_scaffold_114_curated_55	-1	-6	fam37	No pVOG domain // No Pfam domain
MIW4_02132018_0_5m_scaffold_114_curated	MIW4_02132018_0_5m_scaffold_114_curated_49	-1	MIW4_02132018_0_5m_scaffold_114_curated_56	1	7	fam04	No pVOG domain // No Pfam hit
MIW4_02132018_0_5m_scaffold_114_curated	MIW4_02132018_0_5m_scaffold_114_curated_49	-1	MIW4_02132018_0_5m_scaffold_114_curated_57	-1	-8	fam16	No pVOG domain // No Pfam domain
MIW4_02132018_0_5m_scaffold_114_curated	MIW4_02132018_0_5m_scaffold_114_curated_49	-1	MIW4_02132018_0_5m_scaffold_114_curated_58	-1	-9	fam08	No pVOG domain // No Pfam domain
MIW4_02132018_0_5m_scaffold_114_curated	MIW4_02132018_0_5m_scaffold_114_curated_49	-1	MIW4_02132018_0_5m_scaffold_114_curated_59	-1	-10	fam10	No pVOG domain // No Pfam domain
Ga0209500_10000006	Ga0209500_10000006_103	-1	Ga0209500_10000006_93	1	-10	fam14	putative peptidase M23 (VOG4910, 7.0%) // NTP_transf_2 (21.0%)
Ga0209500_10000006	Ga0209500_10000006_103	-1	Ga0209500_10000006_94	1	-9	fam01	No pVOG domain // No Pfam domain
Ga0209500_10000006	Ga0209500_10000006_103	-1	Ga0209500_10000006_95	1	-8	fam25	No pVOG domain // No Pfam domain
Ga0209500_10000006	Ga0209500_10000006_103	-1	Ga0209500_10000006_96	1	-7	fam34	No pVOG domain // No Pfam domain
Ga0209500_10000006	Ga0209500_10000006_103	-1	Ga0209500_10000006_97	1	-6	fam13	No pVOG domain // No Pfam domain
Ga0209500_10000006	Ga0209500_10000006_103	-1	Ga0209500_10000006_98	1	-5	fam24	No pVOG domain // No Pfam hit
Ga0209500_10000006	Ga0209500_10000006_103	-1	Ga0209500_10000006_99	1	-4	fam03	hypothetical protein (VOG5779, 87.0%) // Terminase_6 (87.0%)
Ga0209500_10000006	Ga0209500_10000006_103	-1	Ga0209500_10000006_100	1	-3	fam02	No pVOG domain // No Pfam hit
Ga0209500_10000006	Ga0209500_10000006_103	-1	Ga0209500_10000006_101	1	-2	fam31	portal vertex protein (VOG1001, 100.0%) // Peptidase_S80 (100.0%)
Ga0209500_10000006	Ga0209500_10000006_103	-1	Ga0209500_10000006_102	1	-1	fam20	No pVOG domain // No Pfam domain
Ga0209500_10000006	Ga0209500_10000006_103	-1	Ga0209500_10000006_104	1	1	fam32	No pVOG hit // No Pfam domain
Ga0209500_10000006	Ga0209500_10000006_103	-1	Ga0209500_10000006_105	1	2	fam23	prohead core scaffolding protein and protease (VOG0351, 100.0%) // Peptidase_S77 (100.0%)
Ga0209500_10000006	Ga0209500_10000006_103	-1	Ga0209500_10000006_106	1	3	fam21	No pVOG domain // DUF4494 (100.0%)
Ga0209500_10000006	Ga0209500_10000006_103	-1	Ga0209500_10000006_107	1	4	fam05	No pVOG domain // No Pfam domain
Ga0209500_10000006	Ga0209500_10000006_103	-1	Ga0209500_10000006_108	1	5	fam06	major capsid protein (VOG0466, 100.0%) // Gp23 (95.0%)
Ga0209500_10000006	Ga0209500_10000006_103	-1	Ga0209500_10000006_109	-1	-6	fam37	No pVOG domain // No Pfam domain
Ga0209500_10000006	Ga0209500_10000006_103	-1	Ga0209500_10000006_110	1	7	fam04	No pVOG domain // No Pfam hit
Ga0209500_10000006	Ga0209500_10000006_103	-1	Ga0209500_10000006_111	-1	-8	fam18	No pVOG domain // No Pfam domain
Ga0209500_10000006	Ga0209500_10000006_103	-1	Ga0209500_10000006_112	-1	-9	fam16	No pVOG domain // No Pfam domain
Ga0209500_10000006	Ga0209500_10000006_103	-1	Ga0209500_10000006_113	-1	-10	fam08	No pVOG domain // No Pfam domain
Ga0304728_1000742	Ga0304728_1000742_13	-1	Ga0304728_1000742_3	1	-10	fam14	putative peptidase M23 (VOG4910, 7.0%) // NTP_transf_2 (21.0%)
Ga0304728_1000742	Ga0304728_1000742_13	-1	Ga0304728_1000742_4	1	-9	fam01	No pVOG domain // No Pfam domain
Ga0304728_1000742	Ga0304728_1000742_13	-1	Ga0304728_1000742_5	1	-8	fam25	No pVOG domain // No Pfam domain
Ga0304728_1000742	Ga0304728_1000742_13	-1	Ga0304728_1000742_6	1	-7	fam34	No pVOG domain // No Pfam domain
Ga0304728_1000742	Ga0304728_1000742_13	-1	Ga0304728_1000742_7	1	-6	fam13	No pVOG domain // No Pfam domain
Ga0304728_1000742	Ga0304728_1000742_13	-1	Ga0304728_1000742_8	1	-5	fam24	No pVOG domain // No Pfam hit
Ga0304728_1000742	Ga0304728_1000742_13	-1	Ga0304728_1000742_9	1	-4	fam03	hypothetical protein (VOG5779, 87.0%) // Terminase_6 (87.0%)
Ga0304728_1000742	Ga0304728_1000742_13	-1	Ga0304728_1000742_10	1	-3	fam02	No pVOG domain // No Pfam hit
Ga0304728_1000742	Ga0304728_1000742_13	-1	Ga0304728_1000742_11	1	-2	fam31	portal vertex protein (VOG1001, 100.0%) // Peptidase_S80 (100.0%)
Ga0304728_1000742	Ga0304728_1000742_13	-1	Ga0304728_1000742_12	1	-1	fam20	No pVOG domain // No Pfam domain
Ga0304728_1000742	Ga0304728_1000742_13	-1	Ga0304728_1000742_14	1	1	fam32	No pVOG hit // No Pfam domain
Ga0304728_1000742	Ga0304728_1000742_13	-1	Ga0304728_1000742_15	1	2	fam23	prohead core scaffolding protein and protease (VOG0351, 100.0%) // Peptidase_S77 (100.0%)
Ga0304728_1000742	Ga0304728_1000742_13	-1	Ga0304728_1000742_16	1	3	fam21	No pVOG domain // DUF4494 (100.0%)
Ga0304728_1000742	Ga0304728_1000742_13	-1	Ga0304728_1000742_17	1	4	fam05	No pVOG domain // No Pfam domain
Ga0304728_1000742	Ga0304728_1000742_13	-1	Ga0304728_1000742_18	1	5	fam06	major capsid protein (VOG0466, 100.0%) // Gp23 (95.0%)
Ga0304728_1000742	Ga0304728_1000742_13	-1	Ga0304728_1000742_19	1	6	fam17	hypothetical protein (VOG5461, 6.0%) // No Pfam domain
Ga0304728_1000742	Ga0304728_1000742_13	-1	Ga0304728_1000742_20	-1	-7	fam37	No pVOG domain // No Pfam domain
Ga0304728_1000742	Ga0304728_1000742_13	-1	Ga0304728_1000742_21	1	8	fam04	No pVOG domain // No Pfam hit
Ga0304728_1000742	Ga0304728_1000742_13	-1	Ga0304728_1000742_22	-1	-9	fam18	No pVOG domain // No Pfam domain
Ga0304728_1000742	Ga0304728_1000742_13	-1	Ga0304728_1000742_23	-1	-10	fam16	No pVOG domain // No Pfam domain
B570J40625_100000089	B570J40625_100000089_92	1	B570J40625_100000089_82	1	-10	fam08	No pVOG domain // No Pfam domain
B570J40625_100000089	B570J40625_100000089_92	1	B570J40625_100000089_83	1	-9	fam16	No pVOG domain // No Pfam domain
B570J40625_100000089	B570J40625_100000089_92	1	B570J40625_100000089_84	1	-8	fam18	No pVOG domain // No Pfam domain
B570J40625_100000089	B570J40625_100000089_92	1	B570J40625_100000089_85	-1	7	fam04	No pVOG domain // No Pfam hit
B570J40625_100000089	B570J40625_100000089_92	1	B570J40625_100000089_86	1	-6	fam37	No pVOG domain // No Pfam domain
B570J40625_100000089	B570J40625_100000089_92	1	B570J40625_100000089_87	-1	5	fam06	major capsid protein (VOG0466, 100.0%) // Gp23 (95.0%)
B570J40625_100000089	B570J40625_100000089_92	1	B570J40625_100000089_88	-1	4	fam05	No pVOG domain // No Pfam domain
B570J40625_100000089	B570J40625_100000089_92	1	B570J40625_100000089_89	-1	3	fam21	No pVOG domain // DUF4494 (100.0%)
B570J40625_100000089	B570J40625_100000089_92	1	B570J40625_100000089_90	-1	2	fam23	prohead core scaffolding protein and protease (VOG0351, 100.0%) // Peptidase_S77 (100.0%)
B570J40625_100000089	B570J40625_100000089_92	1	B570J40625_100000089_91	-1	1	fam32	No pVOG hit // No Pfam domain
B570J40625_100000089	B570J40625_100000089_92	1	B570J40625_100000089_93	-1	-1	fam20	No pVOG domain // No Pfam domain
B570J40625_100000089	B570J40625_100000089_92	1	B570J40625_100000089_94	-1	-2	fam31	portal vertex protein (VOG1001, 100.0%) // Peptidase_S80 (100.0%)
B570J40625_100000089	B570J40625_100000089_92	1	B570J40625_100000089_95	-1	-3	fam02	No pVOG domain // No Pfam hit
B570J40625_100000089	B570J40625_100000089_92	1	B570J40625_100000089_96	-1	-4	fam03	hypothetical protein (VOG5779, 87.0%) // Terminase_6 (87.0%)
B570J40625_100000089	B570J40625_100000089_92	1	B570J40625_100000089_97	-1	-5	None	No pVOG domain // No Pfam domain
MIW1_092018_0_1um_scaffold_172_curated	MIW1_092018_0_1um_scaffold_172_curated_49	1	MIW1_092018_0_1um_scaffold_172_curated_39	1	-10	fam08	No pVOG domain // No Pfam domain
MIW1_092018_0_1um_scaffold_172_curated	MIW1_092018_0_1um_scaffold_172_curated_49	1	MIW1_092018_0_1um_scaffold_172_curated_40	1	-9	fam16	No pVOG domain // No Pfam domain
MIW1_092018_0_1um_scaffold_172_curated	MIW1_092018_0_1um_scaffold_172_curated_49	1	MIW1_092018_0_1um_scaffold_172_curated_41	1	-8	fam18	No pVOG domain // No Pfam domain
MIW1_092018_0_1um_scaffold_172_curated	MIW1_092018_0_1um_scaffold_172_curated_49	1	MIW1_092018_0_1um_scaffold_172_curated_42	-1	7	fam04	No pVOG domain // No Pfam hit
MIW1_092018_0_1um_scaffold_172_curated	MIW1_092018_0_1um_scaffold_172_curated_49	1	MIW1_092018_0_1um_scaffold_172_curated_43	1	-6	fam37	No pVOG domain // No Pfam domain
MIW1_092018_0_1um_scaffold_172_curated	MIW1_092018_0_1um_scaffold_172_curated_49	1	MIW1_092018_0_1um_scaffold_172_curated_44	-1	5	fam06	major capsid protein (VOG0466, 100.0%) // Gp23 (95.0%)
MIW1_092018_0_1um_scaffold_172_curated	MIW1_092018_0_1um_scaffold_172_curated_49	1	MIW1_092018_0_1um_scaffold_172_curated_45	-1	4	fam05	No pVOG domain // No Pfam domain
MIW1_092018_0_1um_scaffold_172_curated	MIW1_092018_0_1um_scaffold_172_curated_49	1	MIW1_092018_0_1um_scaffold_172_curated_46	-1	3	fam21	No pVOG domain // DUF4494 (100.0%)
MIW1_092018_0_1um_scaffold_172_curated	MIW1_092018_0_1um_scaffold_172_curated_49	1	MIW1_092018_0_1um_scaffold_172_curated_47	-1	2	fam23	prohead core scaffolding protein and protease (VOG0351, 100.0%) // Peptidase_S77 (100.0%)
MIW1_092018_0_1um_scaffold_172_curated	MIW1_092018_0_1um_scaffold_172_curated_49	1	MIW1_092018_0_1um_scaffold_172_curated_48	-1	1	fam32	No pVOG hit // No Pfam domain
MIW1_092018_0_1um_scaffold_172_curated	MIW1_092018_0_1um_scaffold_172_curated_49	1	MIW1_092018_0_1um_scaffold_172_curated_50	-1	-1	fam20	No pVOG domain // No Pfam domain
MIW1_092018_0_1um_scaffold_172_curated	MIW1_092018_0_1um_scaffold_172_curated_49	1	MIW1_092018_0_1um_scaffold_172_curated_51	-1	-2	fam31	portal vertex protein (VOG1001, 100.0%) // Peptidase_S80 (100.0%)
MIW1_092018_0_1um_scaffold_172_curated	MIW1_092018_0_1um_scaffold_172_curated_49	1	MIW1_092018_0_1um_scaffold_172_curated_52	-1	-3	fam02	No pVOG domain // No Pfam hit
MIW1_092018_0_1um_scaffold_172_curated	MIW1_092018_0_1um_scaffold_172_curated_49	1	MIW1_092018_0_1um_scaffold_172_curated_53	-1	-4	fam03	hypothetical protein (VOG5779, 87.0%) // Terminase_6 (87.0%)
MIW1_092018_0_1um_scaffold_172_curated	MIW1_092018_0_1um_scaffold_172_curated_49	1	MIW1_092018_0_1um_scaffold_172_curated_54	-1	-5	fam24	No pVOG domain // No Pfam hit
MIW1_092018_0_1um_scaffold_172_curated	MIW1_092018_0_1um_scaffold_172_curated_49	1	MIW1_092018_0_1um_scaffold_172_curated_55	-1	-6	fam13	No pVOG domain // No Pfam domain
MIW1_092018_0_1um_scaffold_172_curated	MIW1_092018_0_1um_scaffold_172_curated_49	1	MIW1_092018_0_1um_scaffold_172_curated_56	-1	-7	fam34	No pVOG domain // No Pfam domain
MIW1_092018_0_1um_scaffold_172_curated	MIW1_092018_0_1um_scaffold_172_curated_49	1	MIW1_092018_0_1um_scaffold_172_curated_57	-1	-8	fam25	No pVOG domain // No Pfam domain
MIW1_092018_0_1um_scaffold_172_curated	MIW1_092018_0_1um_scaffold_172_curated_49	1	MIW1_092018_0_1um_scaffold_172_curated_58	-1	-9	fam01	No pVOG domain // No Pfam domain
MIW1_092018_0_1um_scaffold_172_curated	MIW1_092018_0_1um_scaffold_172_curated_49	1	MIW1_092018_0_1um_scaffold_172_curated_59	-1	-10	fam14	putative peptidase M23 (VOG4910, 7.0%) // NTP_transf_2 (21.0%)
MIW2_09252018_0_1um_scaffold_902_curated	MIW2_09252018_0_1um_scaffold_902_curated_50	1	MIW2_09252018_0_1um_scaffold_902_curated_40	1	-10	fam08	No pVOG domain // No Pfam domain
MIW2_09252018_0_1um_scaffold_902_curated	MIW2_09252018_0_1um_scaffold_902_curated_50	1	MIW2_09252018_0_1um_scaffold_902_curated_41	1	-9	fam47	No pVOG domain // No Pfam domain
MIW2_09252018_0_1um_scaffold_902_curated	MIW2_09252018_0_1um_scaffold_902_curated_50	1	MIW2_09252018_0_1um_scaffold_902_curated_42	-1	8	fam04	No pVOG domain // No Pfam hit
MIW2_09252018_0_1um_scaffold_902_curated	MIW2_09252018_0_1um_scaffold_902_curated_50	1	MIW2_09252018_0_1um_scaffold_902_curated_43	1	-7	fam37	No pVOG domain // No Pfam domain
MIW2_09252018_0_1um_scaffold_902_curated	MIW2_09252018_0_1um_scaffold_902_curated_50	1	MIW2_09252018_0_1um_scaffold_902_curated_44	-1	6	fam06	major capsid protein (VOG0466, 100.0%) // Gp23 (95.0%)
MIW2_09252018_0_1um_scaffold_902_curated	MIW2_09252018_0_1um_scaffold_902_curated_50	1	MIW2_09252018_0_1um_scaffold_902_curated_45	-1	5	fam05	No pVOG domain // No Pfam domain
MIW2_09252018_0_1um_scaffold_902_curated	MIW2_09252018_0_1um_scaffold_902_curated_50	1	MIW2_09252018_0_1um_scaffold_902_curated_46	-1	4	fam36	No pVOG domain // No Pfam domain
MIW2_09252018_0_1um_scaffold_902_curated	MIW2_09252018_0_1um_scaffold_902_curated_50	1	MIW2_09252018_0_1um_scaffold_902_curated_47	-1	3	fam21	No pVOG domain // DUF4494 (100.0%)
MIW2_09252018_0_1um_scaffold_902_curated	MIW2_09252018_0_1um_scaffold_902_curated_50	1	MIW2_09252018_0_1um_scaffold_902_curated_48	-1	2	fam23	prohead core scaffolding protein and protease (VOG0351, 100.0%) // Peptidase_S77 (100.0%)
MIW2_09252018_0_1um_scaffold_902_curated	MIW2_09252018_0_1um_scaffold_902_curated_50	1	MIW2_09252018_0_1um_scaffold_902_curated_49	-1	1	fam32	No pVOG hit // No Pfam domain
MIW2_09252018_0_1um_scaffold_902_curated	MIW2_09252018_0_1um_scaffold_902_curated_50	1	MIW2_09252018_0_1um_scaffold_902_curated_51	-1	-1	fam20	No pVOG domain // No Pfam domain
MIW2_09252018_0_1um_scaffold_902_curated	MIW2_09252018_0_1um_scaffold_902_curated_50	1	MIW2_09252018_0_1um_scaffold_902_curated_52	-1	-2	fam31	portal vertex protein (VOG1001, 100.0%) // Peptidase_S80 (100.0%)
MIW2_09252018_0_1um_scaffold_902_curated	MIW2_09252018_0_1um_scaffold_902_curated_50	1	MIW2_09252018_0_1um_scaffold_902_curated_53	-1	-3	fam03	hypothetical protein (VOG5779, 87.0%) // Terminase_6 (87.0%)
MIW2_09252018_0_1um_scaffold_902_curated	MIW2_09252018_0_1um_scaffold_902_curated_50	1	MIW2_09252018_0_1um_scaffold_902_curated_54	-1	-4	fam24	No pVOG domain // No Pfam hit
MIW2_09252018_0_1um_scaffold_902_curated	MIW2_09252018_0_1um_scaffold_902_curated_50	1	MIW2_09252018_0_1um_scaffold_902_curated_55	-1	-5	fam13	No pVOG domain // No Pfam domain
MIW2_09252018_0_1um_scaffold_902_curated	MIW2_09252018_0_1um_scaffold_902_curated_50	1	MIW2_09252018_0_1um_scaffold_902_curated_56	-1	-6	fam34	No pVOG domain // No Pfam domain
MIW2_09252018_0_1um_scaffold_902_curated	MIW2_09252018_0_1um_scaffold_902_curated_50	1	MIW2_09252018_0_1um_scaffold_902_curated_57	-1	-7	None	No pVOG domain // No Pfam domain
B570J40625_100006783	B570J40625_100006783_5	1	B570J40625_100006783_1	-1	4	None	No pVOG domain // No Pfam domain
B570J40625_100006783	B570J40625_100006783_5	1	B570J40625_100006783_2	-1	3	fam21	No pVOG domain // DUF4494 (100.0%)
B570J40625_100006783	B570J40625_100006783_5	1	B570J40625_100006783_3	-1	2	fam23	prohead core scaffolding protein and protease (VOG0351, 100.0%) // Peptidase_S77 (100.0%)
B570J40625_100006783	B570J40625_100006783_5	1	B570J40625_100006783_4	-1	1	fam32	No pVOG hit // No Pfam domain
B570J40625_100006783	B570J40625_100006783_5	1	B570J40625_100006783_6	-1	-1	fam20	No pVOG domain // No Pfam domain
B570J40625_100006783	B570J40625_100006783_5	1	B570J40625_100006783_7	-1	-2	fam31	portal vertex protein (VOG1001, 100.0%) // Peptidase_S80 (100.0%)
B570J40625_100006783	B570J40625_100006783_5	1	B570J40625_100006783_8	-1	-3	fam02	No pVOG domain // No Pfam hit
B570J40625_100006783	B570J40625_100006783_5	1	B570J40625_100006783_9	-1	-4	fam03	hypothetical protein (VOG5779, 87.0%) // Terminase_6 (87.0%)
B570J40625_100006783	B570J40625_100006783_5	1	B570J40625_100006783_10	-1	-5	fam24	No pVOG domain // No Pfam hit
B570J40625_100006783	B570J40625_100006783_5	1	B570J40625_100006783_11	-1	-6	fam13	No pVOG domain // No Pfam domain
B570J40625_100006783	B570J40625_100006783_5	1	B570J40625_100006783_12	-1	-7	fam34	No pVOG domain // No Pfam domain
B570J40625_100006783	B570J40625_100006783_5	1	B570J40625_100006783_13	-1	-8	fam25	No pVOG domain // No Pfam domain
B570J40625_100006783	B570J40625_100006783_5	1	B570J40625_100006783_14	1	9	fam38	No pVOG domain // No Pfam domain
B570J40625_100006783	B570J40625_100006783_5	1	B570J40625_100006783_15	-1	-10	fam19	No pVOG domain // OmpA (75.0%)
Ga0114960_10001761	Ga0114960_10001761_3	1	Ga0114960_10001761_1	-1	2	fam23	prohead core scaffolding protein and protease (VOG0351, 100.0%) // Peptidase_S77 (100.0%)
Ga0114960_10001761	Ga0114960_10001761_3	1	Ga0114960_10001761_2	-1	1	fam32	No pVOG hit // No Pfam domain
Ga0114960_10001761	Ga0114960_10001761_3	1	Ga0114960_10001761_4	-1	-1	fam20	No pVOG domain // No Pfam domain
Ga0114960_10001761	Ga0114960_10001761_3	1	Ga0114960_10001761_5	-1	-2	fam31	portal vertex protein (VOG1001, 100.0%) // Peptidase_S80 (100.0%)
Ga0114960_10001761	Ga0114960_10001761_3	1	Ga0114960_10001761_6	-1	-3	fam03	hypothetical protein (VOG5779, 87.0%) // Terminase_6 (87.0%)
Ga0114960_10001761	Ga0114960_10001761_3	1	Ga0114960_10001761_7	-1	-4	fam24	No pVOG domain // No Pfam hit
Ga0114960_10001761	Ga0114960_10001761_3	1	Ga0114960_10001761_8	-1	-5	fam13	No pVOG domain // No Pfam domain
Ga0114960_10001761	Ga0114960_10001761_3	1	Ga0114960_10001761_9	-1	-6	fam34	No pVOG domain // No Pfam domain
Ga0114960_10001761	Ga0114960_10001761_3	1	Ga0114960_10001761_10	-1	-7	fam25	No pVOG domain // No Pfam domain
Ga0114960_10001761	Ga0114960_10001761_3	1	Ga0114960_10001761_11	-1	-8	fam01	No pVOG domain // No Pfam domain
Ga0114960_10001761	Ga0114960_10001761_3	1	Ga0114960_10001761_12	-1	-9	fam14	putative peptidase M23 (VOG4910, 7.0%) // NTP_transf_2 (21.0%)
Ga0114960_10001761	Ga0114960_10001761_3	1	Ga0114960_10001761_13	-1	-10	fam46	hypothetical protein (VOG5709, 100.0%) // KTSC (100.0%)
LacPavin_0920_SED2_scaffold_575290_curated	LacPavin_0920_SED2_scaffold_575290_curated_51	1	LacPavin_0920_SED2_scaffold_575290_curated_41	1	-10	fam08	No pVOG domain // No Pfam domain
LacPavin_0920_SED2_scaffold_575290_curated	LacPavin_0920_SED2_scaffold_575290_curated_51	1	LacPavin_0920_SED2_scaffold_575290_curated_42	1	-9	fam16	No pVOG domain // No Pfam domain
LacPavin_0920_SED2_scaffold_575290_curated	LacPavin_0920_SED2_scaffold_575290_curated_51	1	LacPavin_0920_SED2_scaffold_575290_curated_43	-1	8	fam04	No pVOG domain // No Pfam hit
LacPavin_0920_SED2_scaffold_575290_curated	LacPavin_0920_SED2_scaffold_575290_curated_51	1	LacPavin_0920_SED2_scaffold_575290_curated_44	1	-7	fam37	No pVOG domain // No Pfam domain
LacPavin_0920_SED2_scaffold_575290_curated	LacPavin_0920_SED2_scaffold_575290_curated_51	1	LacPavin_0920_SED2_scaffold_575290_curated_45	-1	6	fam17	hypothetical protein (VOG5461, 6.0%) // No Pfam domain
LacPavin_0920_SED2_scaffold_575290_curated	LacPavin_0920_SED2_scaffold_575290_curated_51	1	LacPavin_0920_SED2_scaffold_575290_curated_46	-1	5	fam06	major capsid protein (VOG0466, 100.0%) // Gp23 (95.0%)
LacPavin_0920_SED2_scaffold_575290_curated	LacPavin_0920_SED2_scaffold_575290_curated_51	1	LacPavin_0920_SED2_scaffold_575290_curated_47	-1	4	fam05	No pVOG domain // No Pfam domain
LacPavin_0920_SED2_scaffold_575290_curated	LacPavin_0920_SED2_scaffold_575290_curated_51	1	LacPavin_0920_SED2_scaffold_575290_curated_48	-1	3	fam21	No pVOG domain // DUF4494 (100.0%)
LacPavin_0920_SED2_scaffold_575290_curated	LacPavin_0920_SED2_scaffold_575290_curated_51	1	LacPavin_0920_SED2_scaffold_575290_curated_49	-1	2	fam23	prohead core scaffolding protein and protease (VOG0351, 100.0%) // Peptidase_S77 (100.0%)
LacPavin_0920_SED2_scaffold_575290_curated	LacPavin_0920_SED2_scaffold_575290_curated_51	1	LacPavin_0920_SED2_scaffold_575290_curated_50	-1	1	fam32	No pVOG hit // No Pfam domain
LacPavin_0920_SED2_scaffold_575290_curated	LacPavin_0920_SED2_scaffold_575290_curated_51	1	LacPavin_0920_SED2_scaffold_575290_curated_52	-1	-1	fam20	No pVOG domain // No Pfam domain
LacPavin_0920_SED2_scaffold_575290_curated	LacPavin_0920_SED2_scaffold_575290_curated_51	1	LacPavin_0920_SED2_scaffold_575290_curated_53	-1	-2	fam31	portal vertex protein (VOG1001, 100.0%) // Peptidase_S80 (100.0%)
LacPavin_0920_SED2_scaffold_575290_curated	LacPavin_0920_SED2_scaffold_575290_curated_51	1	LacPavin_0920_SED2_scaffold_575290_curated_54	-1	-3	fam02	No pVOG domain // No Pfam hit
LacPavin_0920_SED2_scaffold_575290_curated	LacPavin_0920_SED2_scaffold_575290_curated_51	1	LacPavin_0920_SED2_scaffold_575290_curated_55	-1	-4	fam03	hypothetical protein (VOG5779, 87.0%) // Terminase_6 (87.0%)
LacPavin_0920_SED2_scaffold_575290_curated	LacPavin_0920_SED2_scaffold_575290_curated_51	1	LacPavin_0920_SED2_scaffold_575290_curated_56	-1	-5	fam24	No pVOG domain // No Pfam hit
LacPavin_0920_SED2_scaffold_575290_curated	LacPavin_0920_SED2_scaffold_575290_curated_51	1	LacPavin_0920_SED2_scaffold_575290_curated_57	-1	-6	fam13	No pVOG domain // No Pfam domain
LacPavin_0920_SED2_scaffold_575290_curated	LacPavin_0920_SED2_scaffold_575290_curated_51	1	LacPavin_0920_SED2_scaffold_575290_curated_58	-1	-7	fam34	No pVOG domain // No Pfam domain
LacPavin_0920_SED2_scaffold_575290_curated	LacPavin_0920_SED2_scaffold_575290_curated_51	1	LacPavin_0920_SED2_scaffold_575290_curated_59	-1	-8	fam25	No pVOG domain // No Pfam domain
LacPavin_0920_SED2_scaffold_575290_curated	LacPavin_0920_SED2_scaffold_575290_curated_51	1	LacPavin_0920_SED2_scaffold_575290_curated_60	1	9	fam38	No pVOG domain // No Pfam domain
LacPavin_0920_SED2_scaffold_575290_curated	LacPavin_0920_SED2_scaffold_575290_curated_51	1	LacPavin_0920_SED2_scaffold_575290_curated_61	-1	-10	fam19	No pVOG domain // OmpA (75.0%)
LacPavin_0920_WC12_scaffold_1272205_curated_circular	LacPavin_0920_WC12_scaffold_1272205_curated_circular_224	1	LacPavin_0920_WC12_scaffold_1272205_curated_circular_214	1	-10	fam01	No pVOG domain // No Pfam domain
LacPavin_0920_WC12_scaffold_1272205_curated_circular	LacPavin_0920_WC12_scaffold_1272205_curated_circular_224	1	LacPavin_0920_WC12_scaffold_1272205_curated_circular_215	1	-9	fam08	No pVOG domain // No Pfam domain
LacPavin_0920_WC12_scaffold_1272205_curated_circular	LacPavin_0920_WC12_scaffold_1272205_curated_circular_224	1	LacPavin_0920_WC12_scaffold_1272205_curated_circular_216	1	-8	fam16	No pVOG domain // No Pfam domain
LacPavin_0920_WC12_scaffold_1272205_curated_circular	LacPavin_0920_WC12_scaffold_1272205_curated_circular_224	1	LacPavin_0920_WC12_scaffold_1272205_curated_circular_217	-1	7	fam04	No pVOG domain // No Pfam hit
LacPavin_0920_WC12_scaffold_1272205_curated_circular	LacPavin_0920_WC12_scaffold_1272205_curated_circular_224	1	LacPavin_0920_WC12_scaffold_1272205_curated_circular_218	1	-6	fam37	No pVOG domain // No Pfam domain
LacPavin_0920_WC12_scaffold_1272205_curated_circular	LacPavin_0920_WC12_scaffold_1272205_curated_circular_224	1	LacPavin_0920_WC12_scaffold_1272205_curated_circular_219	-1	5	fam06	major capsid protein (VOG0466, 100.0%) // Gp23 (95.0%)
LacPavin_0920_WC12_scaffold_1272205_curated_circular	LacPavin_0920_WC12_scaffold_1272205_curated_circular_224	1	LacPavin_0920_WC12_scaffold_1272205_curated_circular_220	-1	4	fam05	No pVOG domain // No Pfam domain
LacPavin_0920_WC12_scaffold_1272205_curated_circular	LacPavin_0920_WC12_scaffold_1272205_curated_circular_224	1	LacPavin_0920_WC12_scaffold_1272205_curated_circular_221	-1	3	fam21	No pVOG domain // DUF4494 (100.0%)
LacPavin_0920_WC12_scaffold_1272205_curated_circular	LacPavin_0920_WC12_scaffold_1272205_curated_circular_224	1	LacPavin_0920_WC12_scaffold_1272205_curated_circular_222	-1	2	fam23	prohead core scaffolding protein and protease (VOG0351, 100.0%) // Peptidase_S77 (100.0%)
LacPavin_0920_WC12_scaffold_1272205_curated_circular	LacPavin_0920_WC12_scaffold_1272205_curated_circular_224	1	LacPavin_0920_WC12_scaffold_1272205_curated_circular_223	-1	1	fam32	No pVOG hit // No Pfam domain
LacPavin_0920_WC12_scaffold_1272205_curated_circular	LacPavin_0920_WC12_scaffold_1272205_curated_circular_224	1	LacPavin_0920_WC12_scaffold_1272205_curated_circular_225	-1	-1	fam20	No pVOG domain // No Pfam domain
LacPavin_0920_WC12_scaffold_1272205_curated_circular	LacPavin_0920_WC12_scaffold_1272205_curated_circular_224	1	LacPavin_0920_WC12_scaffold_1272205_curated_circular_226	-1	-2	fam31	portal vertex protein (VOG1001, 100.0%) // Peptidase_S80 (100.0%)
LacPavin_0920_WC12_scaffold_1272205_curated_circular	LacPavin_0920_WC12_scaffold_1272205_curated_circular_224	1	LacPavin_0920_WC12_scaffold_1272205_curated_circular_227	-1	-3	fam02	No pVOG domain // No Pfam hit
LacPavin_0920_WC12_scaffold_1272205_curated_circular	LacPavin_0920_WC12_scaffold_1272205_curated_circular_224	1	LacPavin_0920_WC12_scaffold_1272205_curated_circular_228	-1	-4	fam03	hypothetical protein (VOG5779, 87.0%) // Terminase_6 (87.0%)
LacPavin_0920_WC12_scaffold_1272205_curated_circular	LacPavin_0920_WC12_scaffold_1272205_curated_circular_224	1	LacPavin_0920_WC12_scaffold_1272205_curated_circular_229	-1	-5	fam24	No pVOG domain // No Pfam hit
LacPavin_0920_WC12_scaffold_1272205_curated_circular	LacPavin_0920_WC12_scaffold_1272205_curated_circular_224	1	LacPavin_0920_WC12_scaffold_1272205_curated_circular_230	-1	-6	fam13	No pVOG domain // No Pfam domain
LacPavin_0920_WC12_scaffold_1272205_curated_circular	LacPavin_0920_WC12_scaffold_1272205_curated_circular_224	1	LacPavin_0920_WC12_scaffold_1272205_curated_circular_231	-1	-7	fam34	No pVOG domain // No Pfam domain
LacPavin_0920_WC12_scaffold_1272205_curated_circular	LacPavin_0920_WC12_scaffold_1272205_curated_circular_224	1	LacPavin_0920_WC12_scaffold_1272205_curated_circular_232	-1	-8	fam25	No pVOG domain // No Pfam domain
LacPavin_0920_WC12_scaffold_1272205_curated_circular	LacPavin_0920_WC12_scaffold_1272205_curated_circular_224	1	LacPavin_0920_WC12_scaffold_1272205_curated_circular_233	1	9	None	No pVOG domain // No Pfam domain
LacPavin_0920_WC12_scaffold_1272205_curated_circular	LacPavin_0920_WC12_scaffold_1272205_curated_circular_224	1	LacPavin_0920_WC12_scaffold_1272205_curated_circular_234	-1	-10	fam19	No pVOG domain // OmpA (75.0%)
MIW1_09252017_20_scaffold_375_curated	MIW1_09252017_20_scaffold_375_curated_41	1	MIW1_09252017_20_scaffold_375_curated_31	-1	10	fam04	No pVOG domain // No Pfam hit
MIW1_09252017_20_scaffold_375_curated	MIW1_09252017_20_scaffold_375_curated_41	1	MIW1_09252017_20_scaffold_375_curated_32	1	-9	fam37	No pVOG domain // No Pfam domain
MIW1_09252017_20_scaffold_375_curated	MIW1_09252017_20_scaffold_375_curated_41	1	MIW1_09252017_20_scaffold_375_curated_33	1	-8	None	No pVOG domain // No Pfam domain
MIW1_09252017_20_scaffold_375_curated	MIW1_09252017_20_scaffold_375_curated_41	1	MIW1_09252017_20_scaffold_375_curated_34	-1	7	fam07	No pVOG domain // No Pfam domain
MIW1_09252017_20_scaffold_375_curated	MIW1_09252017_20_scaffold_375_curated_41	1	MIW1_09252017_20_scaffold_375_curated_35	-1	6	fam17	hypothetical protein (VOG5461, 6.0%) // No Pfam domain
MIW1_09252017_20_scaffold_375_curated	MIW1_09252017_20_scaffold_375_curated_41	1	MIW1_09252017_20_scaffold_375_curated_36	-1	5	fam06	major capsid protein (VOG0466, 100.0%) // Gp23 (95.0%)
MIW1_09252017_20_scaffold_375_curated	MIW1_09252017_20_scaffold_375_curated_41	1	MIW1_09252017_20_scaffold_375_curated_37	-1	4	fam05	No pVOG domain // No Pfam domain
MIW1_09252017_20_scaffold_375_curated	MIW1_09252017_20_scaffold_375_curated_41	1	MIW1_09252017_20_scaffold_375_curated_38	-1	3	fam21	No pVOG domain // DUF4494 (100.0%)
MIW1_09252017_20_scaffold_375_curated	MIW1_09252017_20_scaffold_375_curated_41	1	MIW1_09252017_20_scaffold_375_curated_39	-1	2	fam23	prohead core scaffolding protein and protease (VOG0351, 100.0%) // Peptidase_S77 (100.0%)
MIW1_09252017_20_scaffold_375_curated	MIW1_09252017_20_scaffold_375_curated_41	1	MIW1_09252017_20_scaffold_375_curated_40	-1	1	fam32	No pVOG hit // No Pfam domain
MIW1_09252017_20_scaffold_375_curated	MIW1_09252017_20_scaffold_375_curated_41	1	MIW1_09252017_20_scaffold_375_curated_42	-1	-1	fam20	No pVOG domain // No Pfam domain
MIW1_09252017_20_scaffold_375_curated	MIW1_09252017_20_scaffold_375_curated_41	1	MIW1_09252017_20_scaffold_375_curated_43	-1	-2	fam31	portal vertex protein (VOG1001, 100.0%) // Peptidase_S80 (100.0%)
MIW1_09252017_20_scaffold_375_curated	MIW1_09252017_20_scaffold_375_curated_41	1	MIW1_09252017_20_scaffold_375_curated_44	-1	-3	None	No pVOG domain // No Pfam domain
MIW1_09252017_20_scaffold_375_curated	MIW1_09252017_20_scaffold_375_curated_41	1	MIW1_09252017_20_scaffold_375_curated_45	-1	-4	fam03	hypothetical protein (VOG5779, 87.0%) // Terminase_6 (87.0%)
MIW1_09252017_20_scaffold_375_curated	MIW1_09252017_20_scaffold_375_curated_41	1	MIW1_09252017_20_scaffold_375_curated_46	-1	-5	fam24	No pVOG domain // No Pfam hit
MIW1_09252017_20_scaffold_375_curated	MIW1_09252017_20_scaffold_375_curated_41	1	MIW1_09252017_20_scaffold_375_curated_47	-1	-6	fam13	No pVOG domain // No Pfam domain
MIW1_09252017_20_scaffold_375_curated	MIW1_09252017_20_scaffold_375_curated_41	1	MIW1_09252017_20_scaffold_375_curated_48	-1	-7	fam34	No pVOG domain // No Pfam domain
MIW1_09252017_20_scaffold_375_curated	MIW1_09252017_20_scaffold_375_curated_41	1	MIW1_09252017_20_scaffold_375_curated_49	-1	-8	fam25	No pVOG domain // No Pfam domain
MIW1_09252017_20_scaffold_375_curated	MIW1_09252017_20_scaffold_375_curated_41	1	MIW1_09252017_20_scaffold_375_curated_50	-1	-9	fam14	putative peptidase M23 (VOG4910, 7.0%) // NTP_transf_2 (21.0%)
MIW1_09252017_20_scaffold_375_curated	MIW1_09252017_20_scaffold_375_curated_41	1	MIW1_09252017_20_scaffold_375_curated_51	-1	-10	fam46	hypothetical protein (VOG5709, 100.0%) // KTSC (100.0%)
Ga0209500_10001590	Ga0209500_10001590_7	1	Ga0209500_10001590_1	-1	6	fam06	major capsid protein (VOG0466, 100.0%) // Gp23 (95.0%)
Ga0209500_10001590	Ga0209500_10001590_7	1	Ga0209500_10001590_2	-1	5	fam05	No pVOG domain // No Pfam domain
Ga0209500_10001590	Ga0209500_10001590_7	1	Ga0209500_10001590_3	-1	4	fam36	No pVOG domain // No Pfam domain
Ga0209500_10001590	Ga0209500_10001590_7	1	Ga0209500_10001590_4	-1	3	fam21	No pVOG domain // DUF4494 (100.0%)
Ga0209500_10001590	Ga0209500_10001590_7	1	Ga0209500_10001590_5	-1	2	fam23	prohead core scaffolding protein and protease (VOG0351, 100.0%) // Peptidase_S77 (100.0%)
Ga0209500_10001590	Ga0209500_10001590_7	1	Ga0209500_10001590_6	-1	1	fam32	No pVOG hit // No Pfam domain
Ga0209500_10001590	Ga0209500_10001590_7	1	Ga0209500_10001590_8	-1	-1	fam20	No pVOG domain // No Pfam domain
Ga0209500_10001590	Ga0209500_10001590_7	1	Ga0209500_10001590_9	-1	-2	fam31	portal vertex protein (VOG1001, 100.0%) // Peptidase_S80 (100.0%)
Ga0209500_10001590	Ga0209500_10001590_7	1	Ga0209500_10001590_10	-1	-3	fam03	hypothetical protein (VOG5779, 87.0%) // Terminase_6 (87.0%)
Ga0209500_10001590	Ga0209500_10001590_7	1	Ga0209500_10001590_11	-1	-4	fam24	No pVOG domain // No Pfam hit
Ga0209500_10001590	Ga0209500_10001590_7	1	Ga0209500_10001590_12	-1	-5	fam13	No pVOG domain // No Pfam domain
Ga0209500_10001590	Ga0209500_10001590_7	1	Ga0209500_10001590_13	-1	-6	fam34	No pVOG domain // No Pfam domain
Ga0209500_10001590	Ga0209500_10001590_7	1	Ga0209500_10001590_14	-1	-7	fam25	No pVOG domain // No Pfam domain
Ga0209500_10001590	Ga0209500_10001590_7	1	Ga0209500_10001590_15	-1	-8	fam01	No pVOG domain // No Pfam domain
Ga0209500_10001590	Ga0209500_10001590_7	1	Ga0209500_10001590_16	-1	-9	fam14	putative peptidase M23 (VOG4910, 7.0%) // NTP_transf_2 (21.0%)
Ga0209500_10001590	Ga0209500_10001590_7	1	Ga0209500_10001590_17	-1	-10	fam46	hypothetical protein (VOG5709, 100.0%) // KTSC (100.0%)
B570J29032_109955508	B570J29032_109955508_5	1	B570J29032_109955508_1	-1	4	fam05	No pVOG domain // No Pfam domain
B570J29032_109955508	B570J29032_109955508_5	1	B570J29032_109955508_2	-1	3	fam21	No pVOG domain // DUF4494 (100.0%)
B570J29032_109955508	B570J29032_109955508_5	1	B570J29032_109955508_3	-1	2	fam23	prohead core scaffolding protein and protease (VOG0351, 100.0%) // Peptidase_S77 (100.0%)
B570J29032_109955508	B570J29032_109955508_5	1	B570J29032_109955508_4	-1	1	fam32	No pVOG hit // No Pfam domain
B570J29032_109955508	B570J29032_109955508_5	1	B570J29032_109955508_6	-1	-1	fam20	No pVOG domain // No Pfam domain
B570J29032_109955508	B570J29032_109955508_5	1	B570J29032_109955508_7	-1	-2	fam31	portal vertex protein (VOG1001, 100.0%) // Peptidase_S80 (100.0%)
B570J29032_109955508	B570J29032_109955508_5	1	B570J29032_109955508_8	-1	-3	fam02	No pVOG domain // No Pfam hit
B570J29032_109955508	B570J29032_109955508_5	1	B570J29032_109955508_9	-1	-4	fam03	hypothetical protein (VOG5779, 87.0%) // Terminase_6 (87.0%)
ERR3687828_contig-140_2095_curated	ERR3687828_contig-140_2095_curated_5	1	ERR3687828_contig-140_2095_curated_1	-1	4	fam05	No pVOG domain // No Pfam domain
ERR3687828_contig-140_2095_curated	ERR3687828_contig-140_2095_curated_5	1	ERR3687828_contig-140_2095_curated_2	-1	3	fam21	No pVOG domain // DUF4494 (100.0%)
ERR3687828_contig-140_2095_curated	ERR3687828_contig-140_2095_curated_5	1	ERR3687828_contig-140_2095_curated_3	-1	2	fam23	prohead core scaffolding protein and protease (VOG0351, 100.0%) // Peptidase_S77 (100.0%)
ERR3687828_contig-140_2095_curated	ERR3687828_contig-140_2095_curated_5	1	ERR3687828_contig-140_2095_curated_4	-1	1	fam32	No pVOG hit // No Pfam domain
ERR3687828_contig-140_2095_curated	ERR3687828_contig-140_2095_curated_5	1	ERR3687828_contig-140_2095_curated_6	-1	-1	fam20	No pVOG domain // No Pfam domain
ERR3687828_contig-140_2095_curated	ERR3687828_contig-140_2095_curated_5	1	ERR3687828_contig-140_2095_curated_7	-1	-2	fam31	portal vertex protein (VOG1001, 100.0%) // Peptidase_S80 (100.0%)
ERR3687828_contig-140_2095_curated	ERR3687828_contig-140_2095_curated_5	1	ERR3687828_contig-140_2095_curated_8	-1	-3	fam03	hypothetical protein (VOG5779, 87.0%) // Terminase_6 (87.0%)
ERR3687828_contig-140_2095_curated	ERR3687828_contig-140_2095_curated_5	1	ERR3687828_contig-140_2095_curated_9	-1	-4	fam24	No pVOG domain // No Pfam hit
ERR3687828_contig-140_2095_curated	ERR3687828_contig-140_2095_curated_5	1	ERR3687828_contig-140_2095_curated_10	-1	-5	fam13	No pVOG domain // No Pfam domain
ERR3687828_contig-140_2095_curated	ERR3687828_contig-140_2095_curated_5	1	ERR3687828_contig-140_2095_curated_11	-1	-6	fam34	No pVOG domain // No Pfam domain
ERR3687828_contig-140_2095_curated	ERR3687828_contig-140_2095_curated_5	1	ERR3687828_contig-140_2095_curated_12	-1	-7	fam25	No pVOG domain // No Pfam domain
ERR3687828_contig-140_2095_curated	ERR3687828_contig-140_2095_curated_5	1	ERR3687828_contig-140_2095_curated_13	-1	-8	fam01	No pVOG domain // No Pfam domain
ERR3687829_contig-140_1236_curated	ERR3687829_contig-140_1236_curated_6	1	ERR3687829_contig-140_1236_curated_1	-1	5	fam06	major capsid protein (VOG0466, 100.0%) // Gp23 (95.0%)
ERR3687829_contig-140_1236_curated	ERR3687829_contig-140_1236_curated_6	1	ERR3687829_contig-140_1236_curated_2	-1	4	fam05	No pVOG domain // No Pfam domain
ERR3687829_contig-140_1236_curated	ERR3687829_contig-140_1236_curated_6	1	ERR3687829_contig-140_1236_curated_3	-1	3	fam21	No pVOG domain // DUF4494 (100.0%)
ERR3687829_contig-140_1236_curated	ERR3687829_contig-140_1236_curated_6	1	ERR3687829_contig-140_1236_curated_4	-1	2	fam23	prohead core scaffolding protein and protease (VOG0351, 100.0%) // Peptidase_S77 (100.0%)
ERR3687829_contig-140_1236_curated	ERR3687829_contig-140_1236_curated_6	1	ERR3687829_contig-140_1236_curated_5	-1	1	fam32	No pVOG hit // No Pfam domain
ERR3687829_contig-140_1236_curated	ERR3687829_contig-140_1236_curated_6	1	ERR3687829_contig-140_1236_curated_7	-1	-1	fam20	No pVOG domain // No Pfam domain
ERR3687829_contig-140_1236_curated	ERR3687829_contig-140_1236_curated_6	1	ERR3687829_contig-140_1236_curated_8	-1	-2	fam31	portal vertex protein (VOG1001, 100.0%) // Peptidase_S80 (100.0%)
ERR3687829_contig-140_1236_curated	ERR3687829_contig-140_1236_curated_6	1	ERR3687829_contig-140_1236_curated_9	-1	-3	fam03	hypothetical protein (VOG5779, 87.0%) // Terminase_6 (87.0%)
ERR3687829_contig-140_1236_curated	ERR3687829_contig-140_1236_curated_6	1	ERR3687829_contig-140_1236_curated_10	-1	-4	fam24	No pVOG domain // No Pfam hit
ERR3687829_contig-140_1236_curated	ERR3687829_contig-140_1236_curated_6	1	ERR3687829_contig-140_1236_curated_11	-1	-5	fam13	No pVOG domain // No Pfam domain
ERR3687829_contig-140_1236_curated	ERR3687829_contig-140_1236_curated_6	1	ERR3687829_contig-140_1236_curated_12	-1	-6	fam34	No pVOG domain // No Pfam domain
ERR3687829_contig-140_1236_curated	ERR3687829_contig-140_1236_curated_6	1	ERR3687829_contig-140_1236_curated_13	-1	-7	fam25	No pVOG domain // No Pfam domain
ERR3687829_contig-140_1236_curated	ERR3687829_contig-140_1236_curated_6	1	ERR3687829_contig-140_1236_curated_14	-1	-8	fam01	No pVOG domain // No Pfam domain
ERR3687829_contig-140_1236_curated	ERR3687829_contig-140_1236_curated_6	1	ERR3687829_contig-140_1236_curated_15	-1	-9	fam14	putative peptidase M23 (VOG4910, 7.0%) // NTP_transf_2 (21.0%)
ERR3687829_contig-140_1236_curated	ERR3687829_contig-140_1236_curated_6	1	ERR3687829_contig-140_1236_curated_16	-1	-10	fam46	hypothetical protein (VOG5709, 100.0%) // KTSC (100.0%)
MIW1_092018_0_1um_scaffold_646_curated	MIW1_092018_0_1um_scaffold_646_curated_25	-1	MIW1_092018_0_1um_scaffold_646_curated_15	1	-10	fam46	hypothetical protein (VOG5709, 100.0%) // KTSC (100.0%)
MIW1_092018_0_1um_scaffold_646_curated	MIW1_092018_0_1um_scaffold_646_curated_25	-1	MIW1_092018_0_1um_scaffold_646_curated_16	1	-9	fam14	putative peptidase M23 (VOG4910, 7.0%) // NTP_transf_2 (21.0%)
MIW1_092018_0_1um_scaffold_646_curated	MIW1_092018_0_1um_scaffold_646_curated_25	-1	MIW1_092018_0_1um_scaffold_646_curated_17	1	-8	fam25	No pVOG domain // No Pfam domain
MIW1_092018_0_1um_scaffold_646_curated	MIW1_092018_0_1um_scaffold_646_curated_25	-1	MIW1_092018_0_1um_scaffold_646_curated_18	1	-7	fam34	No pVOG domain // No Pfam domain
MIW1_092018_0_1um_scaffold_646_curated	MIW1_092018_0_1um_scaffold_646_curated_25	-1	MIW1_092018_0_1um_scaffold_646_curated_19	1	-6	fam13	No pVOG domain // No Pfam domain
MIW1_092018_0_1um_scaffold_646_curated	MIW1_092018_0_1um_scaffold_646_curated_25	-1	MIW1_092018_0_1um_scaffold_646_curated_20	1	-5	fam24	No pVOG domain // No Pfam hit
MIW1_092018_0_1um_scaffold_646_curated	MIW1_092018_0_1um_scaffold_646_curated_25	-1	MIW1_092018_0_1um_scaffold_646_curated_21	1	-4	fam03	hypothetical protein (VOG5779, 87.0%) // Terminase_6 (87.0%)
MIW1_092018_0_1um_scaffold_646_curated	MIW1_092018_0_1um_scaffold_646_curated_25	-1	MIW1_092018_0_1um_scaffold_646_curated_22	1	-3	fam02	No pVOG domain // No Pfam hit
MIW1_092018_0_1um_scaffold_646_curated	MIW1_092018_0_1um_scaffold_646_curated_25	-1	MIW1_092018_0_1um_scaffold_646_curated_23	1	-2	fam31	portal vertex protein (VOG1001, 100.0%) // Peptidase_S80 (100.0%)
MIW1_092018_0_1um_scaffold_646_curated	MIW1_092018_0_1um_scaffold_646_curated_25	-1	MIW1_092018_0_1um_scaffold_646_curated_24	1	-1	fam20	No pVOG domain // No Pfam domain
MIW1_092018_0_1um_scaffold_646_curated	MIW1_092018_0_1um_scaffold_646_curated_25	-1	MIW1_092018_0_1um_scaffold_646_curated_26	1	1	fam32	No pVOG hit // No Pfam domain
MIW1_092018_0_1um_scaffold_646_curated	MIW1_092018_0_1um_scaffold_646_curated_25	-1	MIW1_092018_0_1um_scaffold_646_curated_27	1	2	fam23	prohead core scaffolding protein and protease (VOG0351, 100.0%) // Peptidase_S77 (100.0%)
MIW1_092018_0_1um_scaffold_646_curated	MIW1_092018_0_1um_scaffold_646_curated_25	-1	MIW1_092018_0_1um_scaffold_646_curated_28	1	3	fam21	No pVOG domain // DUF4494 (100.0%)
MIW1_092018_0_1um_scaffold_646_curated	MIW1_092018_0_1um_scaffold_646_curated_25	-1	MIW1_092018_0_1um_scaffold_646_curated_29	1	4	fam05	No pVOG domain // No Pfam domain
MIW1_092018_0_1um_scaffold_646_curated	MIW1_092018_0_1um_scaffold_646_curated_25	-1	MIW1_092018_0_1um_scaffold_646_curated_30	1	5	fam06	major capsid protein (VOG0466, 100.0%) // Gp23 (95.0%)
ERR3687829_contig-140_5668_curated	ERR3687829_contig-140_5668_curated_6	-1	ERR3687829_contig-140_5668_curated_1	1	-5	fam24	No pVOG domain // No Pfam hit
ERR3687829_contig-140_5668_curated	ERR3687829_contig-140_5668_curated_6	-1	ERR3687829_contig-140_5668_curated_2	1	-4	fam03	hypothetical protein (VOG5779, 87.0%) // Terminase_6 (87.0%)
ERR3687829_contig-140_5668_curated	ERR3687829_contig-140_5668_curated_6	-1	ERR3687829_contig-140_5668_curated_3	1	-3	fam02	No pVOG domain // No Pfam hit
ERR3687829_contig-140_5668_curated	ERR3687829_contig-140_5668_curated_6	-1	ERR3687829_contig-140_5668_curated_4	1	-2	fam31	portal vertex protein (VOG1001, 100.0%) // Peptidase_S80 (100.0%)
ERR3687829_contig-140_5668_curated	ERR3687829_contig-140_5668_curated_6	-1	ERR3687829_contig-140_5668_curated_5	1	-1	fam20	No pVOG domain // No Pfam domain
ERR3687829_contig-140_5668_curated	ERR3687829_contig-140_5668_curated_6	-1	ERR3687829_contig-140_5668_curated_7	1	1	fam32	No pVOG hit // No Pfam domain
ERR3687829_contig-140_5668_curated	ERR3687829_contig-140_5668_curated_6	-1	ERR3687829_contig-140_5668_curated_8	1	2	fam23	prohead core scaffolding protein and protease (VOG0351, 100.0%) // Peptidase_S77 (100.0%)
ERR3687829_contig-140_5668_curated	ERR3687829_contig-140_5668_curated_6	-1	ERR3687829_contig-140_5668_curated_9	1	3	fam21	No pVOG domain // DUF4494 (100.0%)
ERR3687829_contig-140_5668_curated	ERR3687829_contig-140_5668_curated_6	-1	ERR3687829_contig-140_5668_curated_10	1	4	fam05	No pVOG domain // No Pfam domain
ERR3687829_contig-140_5668_curated	ERR3687829_contig-140_5668_curated_6	-1	ERR3687829_contig-140_5668_curated_11	1	5	fam06	major capsid protein (VOG0466, 100.0%) // Gp23 (95.0%)
LacPavin_0920_SED4_scaffold_104908_curated	LacPavin_0920_SED4_scaffold_104908_curated_24	-1	LacPavin_0920_SED4_scaffold_104908_curated_14	1	-10	fam46	hypothetical protein (VOG5709, 100.0%) // KTSC (100.0%)
LacPavin_0920_SED4_scaffold_104908_curated	LacPavin_0920_SED4_scaffold_104908_curated_24	-1	LacPavin_0920_SED4_scaffold_104908_curated_15	1	-9	fam14	putative peptidase M23 (VOG4910, 7.0%) // NTP_transf_2 (21.0%)
LacPavin_0920_SED4_scaffold_104908_curated	LacPavin_0920_SED4_scaffold_104908_curated_24	-1	LacPavin_0920_SED4_scaffold_104908_curated_16	1	-8	fam25	No pVOG domain // No Pfam domain
LacPavin_0920_SED4_scaffold_104908_curated	LacPavin_0920_SED4_scaffold_104908_curated_24	-1	LacPavin_0920_SED4_scaffold_104908_curated_17	1	-7	fam34	No pVOG domain // No Pfam domain
LacPavin_0920_SED4_scaffold_104908_curated	LacPavin_0920_SED4_scaffold_104908_curated_24	-1	LacPavin_0920_SED4_scaffold_104908_curated_18	1	-6	fam13	No pVOG domain // No Pfam domain
LacPavin_0920_SED4_scaffold_104908_curated	LacPavin_0920_SED4_scaffold_104908_curated_24	-1	LacPavin_0920_SED4_scaffold_104908_curated_19	1	-5	fam24	No pVOG domain // No Pfam hit
LacPavin_0920_SED4_scaffold_104908_curated	LacPavin_0920_SED4_scaffold_104908_curated_24	-1	LacPavin_0920_SED4_scaffold_104908_curated_20	1	-4	fam03	hypothetical protein (VOG5779, 87.0%) // Terminase_6 (87.0%)
LacPavin_0920_SED4_scaffold_104908_curated	LacPavin_0920_SED4_scaffold_104908_curated_24	-1	LacPavin_0920_SED4_scaffold_104908_curated_21	1	-3	fam02	No pVOG domain // No Pfam hit
LacPavin_0920_SED4_scaffold_104908_curated	LacPavin_0920_SED4_scaffold_104908_curated_24	-1	LacPavin_0920_SED4_scaffold_104908_curated_22	1	-2	fam31	portal vertex protein (VOG1001, 100.0%) // Peptidase_S80 (100.0%)
LacPavin_0920_SED4_scaffold_104908_curated	LacPavin_0920_SED4_scaffold_104908_curated_24	-1	LacPavin_0920_SED4_scaffold_104908_curated_23	1	-1	fam20	No pVOG domain // No Pfam domain
LacPavin_0920_SED4_scaffold_104908_curated	LacPavin_0920_SED4_scaffold_104908_curated_24	-1	LacPavin_0920_SED4_scaffold_104908_curated_25	1	1	fam32	No pVOG hit // No Pfam domain
LacPavin_0920_SED4_scaffold_104908_curated	LacPavin_0920_SED4_scaffold_104908_curated_24	-1	LacPavin_0920_SED4_scaffold_104908_curated_26	1	2	fam23	prohead core scaffolding protein and protease (VOG0351, 100.0%) // Peptidase_S77 (100.0%)
LacPavin_0920_SED4_scaffold_104908_curated	LacPavin_0920_SED4_scaffold_104908_curated_24	-1	LacPavin_0920_SED4_scaffold_104908_curated_27	1	3	fam21	No pVOG domain // DUF4494 (100.0%)
LacPavin_0920_SED4_scaffold_104908_curated	LacPavin_0920_SED4_scaffold_104908_curated_24	-1	LacPavin_0920_SED4_scaffold_104908_curated_28	1	4	fam05	No pVOG domain // No Pfam domain
LacPavin_0920_SED4_scaffold_104908_curated	LacPavin_0920_SED4_scaffold_104908_curated_24	-1	LacPavin_0920_SED4_scaffold_104908_curated_29	1	5	fam06	major capsid protein (VOG0466, 100.0%) // Gp23 (95.0%)
LacPavin_0920_SED5_scaffold_328609_curated	LacPavin_0920_SED5_scaffold_328609_curated_27	-1	LacPavin_0920_SED5_scaffold_328609_curated_17	1	-10	fam46	hypothetical protein (VOG5709, 100.0%) // KTSC (100.0%)
LacPavin_0920_SED5_scaffold_328609_curated	LacPavin_0920_SED5_scaffold_328609_curated_27	-1	LacPavin_0920_SED5_scaffold_328609_curated_18	1	-9	fam14	putative peptidase M23 (VOG4910, 7.0%) // NTP_transf_2 (21.0%)
LacPavin_0920_SED5_scaffold_328609_curated	LacPavin_0920_SED5_scaffold_328609_curated_27	-1	LacPavin_0920_SED5_scaffold_328609_curated_19	1	-8	fam25	No pVOG domain // No Pfam domain
LacPavin_0920_SED5_scaffold_328609_curated	LacPavin_0920_SED5_scaffold_328609_curated_27	-1	LacPavin_0920_SED5_scaffold_328609_curated_20	1	-7	fam34	No pVOG domain // No Pfam domain
LacPavin_0920_SED5_scaffold_328609_curated	LacPavin_0920_SED5_scaffold_328609_curated_27	-1	LacPavin_0920_SED5_scaffold_328609_curated_21	1	-6	fam13	No pVOG domain // No Pfam domain
LacPavin_0920_SED5_scaffold_328609_curated	LacPavin_0920_SED5_scaffold_328609_curated_27	-1	LacPavin_0920_SED5_scaffold_328609_curated_22	1	-5	fam24	No pVOG domain // No Pfam hit
LacPavin_0920_SED5_scaffold_328609_curated	LacPavin_0920_SED5_scaffold_328609_curated_27	-1	LacPavin_0920_SED5_scaffold_328609_curated_23	1	-4	fam03	hypothetical protein (VOG5779, 87.0%) // Terminase_6 (87.0%)
LacPavin_0920_SED5_scaffold_328609_curated	LacPavin_0920_SED5_scaffold_328609_curated_27	-1	LacPavin_0920_SED5_scaffold_328609_curated_24	1	-3	fam02	No pVOG domain // No Pfam hit
LacPavin_0920_SED5_scaffold_328609_curated	LacPavin_0920_SED5_scaffold_328609_curated_27	-1	LacPavin_0920_SED5_scaffold_328609_curated_25	1	-2	fam31	portal vertex protein (VOG1001, 100.0%) // Peptidase_S80 (100.0%)
LacPavin_0920_SED5_scaffold_328609_curated	LacPavin_0920_SED5_scaffold_328609_curated_27	-1	LacPavin_0920_SED5_scaffold_328609_curated_26	1	-1	fam20	No pVOG domain // No Pfam domain
LacPavin_0920_SED5_scaffold_328609_curated	LacPavin_0920_SED5_scaffold_328609_curated_27	-1	LacPavin_0920_SED5_scaffold_328609_curated_28	1	1	fam32	No pVOG hit // No Pfam domain
LacPavin_0920_SED5_scaffold_328609_curated	LacPavin_0920_SED5_scaffold_328609_curated_27	-1	LacPavin_0920_SED5_scaffold_328609_curated_29	1	2	fam23	prohead core scaffolding protein and protease (VOG0351, 100.0%) // Peptidase_S77 (100.0%)
LacPavin_0920_SED5_scaffold_328609_curated	LacPavin_0920_SED5_scaffold_328609_curated_27	-1	LacPavin_0920_SED5_scaffold_328609_curated_30	1	3	fam21	No pVOG domain // DUF4494 (100.0%)
LacPavin_0920_SED5_scaffold_328609_curated	LacPavin_0920_SED5_scaffold_328609_curated_27	-1	LacPavin_0920_SED5_scaffold_328609_curated_31	1	4	fam05	No pVOG domain // No Pfam domain
LacPavin_0920_SED5_scaffold_328609_curated	LacPavin_0920_SED5_scaffold_328609_curated_27	-1	LacPavin_0920_SED5_scaffold_328609_curated_32	1	5	fam06	major capsid protein (VOG0466, 100.0%) // Gp23 (95.0%)
MIW2_10142018_0_1um_scaffold_224_curated	MIW2_10142018_0_1um_scaffold_224_curated_7	-1	MIW2_10142018_0_1um_scaffold_224_curated_1	1	-6	None	No pVOG domain // No Pfam domain
MIW2_10142018_0_1um_scaffold_224_curated	MIW2_10142018_0_1um_scaffold_224_curated_7	-1	MIW2_10142018_0_1um_scaffold_224_curated_2	1	-5	fam40	No pVOG domain // No Pfam domain
MIW2_10142018_0_1um_scaffold_224_curated	MIW2_10142018_0_1um_scaffold_224_curated_7	-1	MIW2_10142018_0_1um_scaffold_224_curated_3	1	-4	fam03	hypothetical protein (VOG5779, 87.0%) // Terminase_6 (87.0%)
MIW2_10142018_0_1um_scaffold_224_curated	MIW2_10142018_0_1um_scaffold_224_curated_7	-1	MIW2_10142018_0_1um_scaffold_224_curated_4	1	-3	fam02	No pVOG domain // No Pfam hit
MIW2_10142018_0_1um_scaffold_224_curated	MIW2_10142018_0_1um_scaffold_224_curated_7	-1	MIW2_10142018_0_1um_scaffold_224_curated_5	1	-2	fam31	portal vertex protein (VOG1001, 100.0%) // Peptidase_S80 (100.0%)
MIW2_10142018_0_1um_scaffold_224_curated	MIW2_10142018_0_1um_scaffold_224_curated_7	-1	MIW2_10142018_0_1um_scaffold_224_curated_6	1	-1	fam20	No pVOG domain // No Pfam domain
MIW2_10142018_0_1um_scaffold_224_curated	MIW2_10142018_0_1um_scaffold_224_curated_7	-1	MIW2_10142018_0_1um_scaffold_224_curated_8	1	1	fam32	No pVOG hit // No Pfam domain
MIW2_10142018_0_1um_scaffold_224_curated	MIW2_10142018_0_1um_scaffold_224_curated_7	-1	MIW2_10142018_0_1um_scaffold_224_curated_9	1	2	fam23	prohead core scaffolding protein and protease (VOG0351, 100.0%) // Peptidase_S77 (100.0%)
MIW2_10142018_0_1um_scaffold_224_curated	MIW2_10142018_0_1um_scaffold_224_curated_7	-1	MIW2_10142018_0_1um_scaffold_224_curated_10	1	3	fam21	No pVOG domain // DUF4494 (100.0%)
MIW2_10142018_0_1um_scaffold_224_curated	MIW2_10142018_0_1um_scaffold_224_curated_7	-1	MIW2_10142018_0_1um_scaffold_224_curated_11	1	4	fam05	No pVOG domain // No Pfam domain
MIW2_10142018_0_1um_scaffold_224_curated	MIW2_10142018_0_1um_scaffold_224_curated_7	-1	MIW2_10142018_0_1um_scaffold_224_curated_12	1	5	None	No pVOG domain // No Pfam domain
MIW2_10142018_0_1um_scaffold_224_curated	MIW2_10142018_0_1um_scaffold_224_curated_7	-1	MIW2_10142018_0_1um_scaffold_224_curated_13	1	6	fam06	major capsid protein (VOG0466, 100.0%) // Gp23 (95.0%)
MIW2_10142018_0_1um_scaffold_224_curated	MIW2_10142018_0_1um_scaffold_224_curated_7	-1	MIW2_10142018_0_1um_scaffold_224_curated_14	1	7	fam35	hypothetical protein (VOG4579, 100.0%) // ROS_MUCR (100.0%)
MIW2_10142018_0_1um_scaffold_224_curated	MIW2_10142018_0_1um_scaffold_224_curated_7	-1	MIW2_10142018_0_1um_scaffold_224_curated_15	-1	-8	fam37	No pVOG domain // No Pfam domain
MIW2_10142018_0_1um_scaffold_224_curated	MIW2_10142018_0_1um_scaffold_224_curated_7	-1	MIW2_10142018_0_1um_scaffold_224_curated_16	1	9	fam04	No pVOG domain // No Pfam hit
MIW2_10142018_0_1um_scaffold_224_curated	MIW2_10142018_0_1um_scaffold_224_curated_7	-1	MIW2_10142018_0_1um_scaffold_224_curated_17	-1	-10	fam16	No pVOG domain // No Pfam domain
MIW4_09192017_0_5m_scaffold_909_curated	MIW4_09192017_0_5m_scaffold_909_curated_24	1	MIW4_09192017_0_5m_scaffold_909_curated_14	1	-10	fam16	No pVOG domain // No Pfam domain
MIW4_09192017_0_5m_scaffold_909_curated	MIW4_09192017_0_5m_scaffold_909_curated_24	1	MIW4_09192017_0_5m_scaffold_909_curated_15	-1	9	fam04	No pVOG domain // No Pfam hit
MIW4_09192017_0_5m_scaffold_909_curated	MIW4_09192017_0_5m_scaffold_909_curated_24	1	MIW4_09192017_0_5m_scaffold_909_curated_16	1	-8	fam37	No pVOG domain // No Pfam domain
MIW4_09192017_0_5m_scaffold_909_curated	MIW4_09192017_0_5m_scaffold_909_curated_24	1	MIW4_09192017_0_5m_scaffold_909_curated_17	-1	7	None	No pVOG domain // No Pfam domain
MIW4_09192017_0_5m_scaffold_909_curated	MIW4_09192017_0_5m_scaffold_909_curated_24	1	MIW4_09192017_0_5m_scaffold_909_curated_18	-1	6	None	No pVOG domain // No Pfam domain
MIW4_09192017_0_5m_scaffold_909_curated	MIW4_09192017_0_5m_scaffold_909_curated_24	1	MIW4_09192017_0_5m_scaffold_909_curated_19	-1	5	fam06	major capsid protein (VOG0466, 100.0%) // Gp23 (95.0%)
MIW4_09192017_0_5m_scaffold_909_curated	MIW4_09192017_0_5m_scaffold_909_curated_24	1	MIW4_09192017_0_5m_scaffold_909_curated_20	-1	4	fam05	No pVOG domain // No Pfam domain
MIW4_09192017_0_5m_scaffold_909_curated	MIW4_09192017_0_5m_scaffold_909_curated_24	1	MIW4_09192017_0_5m_scaffold_909_curated_21	-1	3	fam21	No pVOG domain // DUF4494 (100.0%)
MIW4_09192017_0_5m_scaffold_909_curated	MIW4_09192017_0_5m_scaffold_909_curated_24	1	MIW4_09192017_0_5m_scaffold_909_curated_22	-1	2	fam23	prohead core scaffolding protein and protease (VOG0351, 100.0%) // Peptidase_S77 (100.0%)
MIW4_09192017_0_5m_scaffold_909_curated	MIW4_09192017_0_5m_scaffold_909_curated_24	1	MIW4_09192017_0_5m_scaffold_909_curated_23	-1	1	fam32	No pVOG hit // No Pfam domain
MIW4_09192017_0_5m_scaffold_909_curated	MIW4_09192017_0_5m_scaffold_909_curated_24	1	MIW4_09192017_0_5m_scaffold_909_curated_25	-1	-1	fam20	No pVOG domain // No Pfam domain
MIW4_09192017_0_5m_scaffold_909_curated	MIW4_09192017_0_5m_scaffold_909_curated_24	1	MIW4_09192017_0_5m_scaffold_909_curated_26	1	2	None	No pVOG domain // No Pfam domain
MIW4_09192017_0_5m_scaffold_909_curated	MIW4_09192017_0_5m_scaffold_909_curated_24	1	MIW4_09192017_0_5m_scaffold_909_curated_27	-1	-3	fam31	portal vertex protein (VOG1001, 100.0%) // Peptidase_S80 (100.0%)
MIW4_09192017_0_5m_scaffold_909_curated	MIW4_09192017_0_5m_scaffold_909_curated_24	1	MIW4_09192017_0_5m_scaffold_909_curated_28	-1	-4	fam03	hypothetical protein (VOG5779, 87.0%) // Terminase_6 (87.0%)
MIW4_09192017_0_5m_scaffold_69_curated	MIW4_09192017_0_5m_scaffold_69_curated_129	-1	MIW4_09192017_0_5m_scaffold_69_curated_119	1	-10	fam46	hypothetical protein (VOG5709, 100.0%) // KTSC (100.0%)
MIW4_09192017_0_5m_scaffold_69_curated	MIW4_09192017_0_5m_scaffold_69_curated_129	-1	MIW4_09192017_0_5m_scaffold_69_curated_120	1	-9	None	No pVOG domain // No Pfam domain
MIW4_09192017_0_5m_scaffold_69_curated	MIW4_09192017_0_5m_scaffold_69_curated_129	-1	MIW4_09192017_0_5m_scaffold_69_curated_121	1	-8	None	No pVOG domain // No Pfam domain
MIW4_09192017_0_5m_scaffold_69_curated	MIW4_09192017_0_5m_scaffold_69_curated_129	-1	MIW4_09192017_0_5m_scaffold_69_curated_122	1	-7	fam25	No pVOG domain // No Pfam domain
MIW4_09192017_0_5m_scaffold_69_curated	MIW4_09192017_0_5m_scaffold_69_curated_129	-1	MIW4_09192017_0_5m_scaffold_69_curated_123	1	-6	fam34	No pVOG domain // No Pfam domain
MIW4_09192017_0_5m_scaffold_69_curated	MIW4_09192017_0_5m_scaffold_69_curated_129	-1	MIW4_09192017_0_5m_scaffold_69_curated_124	1	-5	fam13	No pVOG domain // No Pfam domain
MIW4_09192017_0_5m_scaffold_69_curated	MIW4_09192017_0_5m_scaffold_69_curated_129	-1	MIW4_09192017_0_5m_scaffold_69_curated_125	1	-4	fam24	No pVOG domain // No Pfam hit
MIW4_09192017_0_5m_scaffold_69_curated	MIW4_09192017_0_5m_scaffold_69_curated_129	-1	MIW4_09192017_0_5m_scaffold_69_curated_126	1	-3	fam03	hypothetical protein (VOG5779, 87.0%) // Terminase_6 (87.0%)
MIW4_09192017_0_5m_scaffold_69_curated	MIW4_09192017_0_5m_scaffold_69_curated_129	-1	MIW4_09192017_0_5m_scaffold_69_curated_127	1	-2	fam31	portal vertex protein (VOG1001, 100.0%) // Peptidase_S80 (100.0%)
MIW4_09192017_0_5m_scaffold_69_curated	MIW4_09192017_0_5m_scaffold_69_curated_129	-1	MIW4_09192017_0_5m_scaffold_69_curated_128	1	-1	fam20	No pVOG domain // No Pfam domain
MIW4_09192017_0_5m_scaffold_69_curated	MIW4_09192017_0_5m_scaffold_69_curated_129	-1	MIW4_09192017_0_5m_scaffold_69_curated_130	1	1	fam32	No pVOG hit // No Pfam domain
MIW4_09192017_0_5m_scaffold_69_curated	MIW4_09192017_0_5m_scaffold_69_curated_129	-1	MIW4_09192017_0_5m_scaffold_69_curated_131	1	2	fam23	prohead core scaffolding protein and protease (VOG0351, 100.0%) // Peptidase_S77 (100.0%)
MIW4_09192017_0_5m_scaffold_69_curated	MIW4_09192017_0_5m_scaffold_69_curated_129	-1	MIW4_09192017_0_5m_scaffold_69_curated_132	1	3	fam21	No pVOG domain // DUF4494 (100.0%)
MIW4_09192017_0_5m_scaffold_69_curated	MIW4_09192017_0_5m_scaffold_69_curated_129	-1	MIW4_09192017_0_5m_scaffold_69_curated_133	1	4	fam05	No pVOG domain // No Pfam domain
MIW4_09192017_0_5m_scaffold_69_curated	MIW4_09192017_0_5m_scaffold_69_curated_129	-1	MIW4_09192017_0_5m_scaffold_69_curated_134	1	5	fam06	major capsid protein (VOG0466, 100.0%) // Gp23 (95.0%)
MIW4_09192017_0_5m_scaffold_69_curated	MIW4_09192017_0_5m_scaffold_69_curated_129	-1	MIW4_09192017_0_5m_scaffold_69_curated_135	-1	-6	fam27	No pVOG domain // No Pfam domain
MIW4_09192017_0_5m_scaffold_69_curated	MIW4_09192017_0_5m_scaffold_69_curated_129	-1	MIW4_09192017_0_5m_scaffold_69_curated_136	-1	-7	fam45	No pVOG domain // No Pfam domain
MIW4_09192017_0_5m_scaffold_69_curated	MIW4_09192017_0_5m_scaffold_69_curated_129	-1	MIW4_09192017_0_5m_scaffold_69_curated_137	-1	-8	fam37	No pVOG domain // No Pfam domain
MIW4_09192017_0_5m_scaffold_69_curated	MIW4_09192017_0_5m_scaffold_69_curated_129	-1	MIW4_09192017_0_5m_scaffold_69_curated_138	1	9	fam04	No pVOG domain // No Pfam hit
MIW4_09192017_0_5m_scaffold_69_curated	MIW4_09192017_0_5m_scaffold_69_curated_129	-1	MIW4_09192017_0_5m_scaffold_69_curated_139	-1	-10	fam16	No pVOG domain // No Pfam domain
ERR3687823_contig-140_1353_curated	ERR3687823_contig-140_1353_curated_18	-1	ERR3687823_contig-140_1353_curated_8	1	-10	fam09	No pVOG domain // No Pfam domain
ERR3687823_contig-140_1353_curated	ERR3687823_contig-140_1353_curated_18	-1	ERR3687823_contig-140_1353_curated_9	1	-9	fam46	hypothetical protein (VOG5709, 100.0%) // KTSC (100.0%)
ERR3687823_contig-140_1353_curated	ERR3687823_contig-140_1353_curated_18	-1	ERR3687823_contig-140_1353_curated_10	1	-8	fam14	putative peptidase M23 (VOG4910, 7.0%) // NTP_transf_2 (21.0%)
ERR3687823_contig-140_1353_curated	ERR3687823_contig-140_1353_curated_18	-1	ERR3687823_contig-140_1353_curated_11	1	-7	fam25	No pVOG domain // No Pfam domain
ERR3687823_contig-140_1353_curated	ERR3687823_contig-140_1353_curated_18	-1	ERR3687823_contig-140_1353_curated_12	1	-6	fam34	No pVOG domain // No Pfam domain
ERR3687823_contig-140_1353_curated	ERR3687823_contig-140_1353_curated_18	-1	ERR3687823_contig-140_1353_curated_13	1	-5	fam13	No pVOG domain // No Pfam domain
ERR3687823_contig-140_1353_curated	ERR3687823_contig-140_1353_curated_18	-1	ERR3687823_contig-140_1353_curated_14	1	-4	fam03	hypothetical protein (VOG5779, 87.0%) // Terminase_6 (87.0%)
ERR3687823_contig-140_1353_curated	ERR3687823_contig-140_1353_curated_18	-1	ERR3687823_contig-140_1353_curated_15	1	-3	fam31	portal vertex protein (VOG1001, 100.0%) // Peptidase_S80 (100.0%)
ERR3687823_contig-140_1353_curated	ERR3687823_contig-140_1353_curated_18	-1	ERR3687823_contig-140_1353_curated_16	1	-2	fam12	No pVOG domain // No Pfam domain
ERR3687823_contig-140_1353_curated	ERR3687823_contig-140_1353_curated_18	-1	ERR3687823_contig-140_1353_curated_17	1	-1	fam20	No pVOG domain // No Pfam domain
ERR3687823_contig-140_1353_curated	ERR3687823_contig-140_1353_curated_18	-1	ERR3687823_contig-140_1353_curated_19	1	1	fam32	No pVOG hit // No Pfam domain
ERR3687823_contig-140_1353_curated	ERR3687823_contig-140_1353_curated_18	-1	ERR3687823_contig-140_1353_curated_20	1	2	fam23	prohead core scaffolding protein and protease (VOG0351, 100.0%) // Peptidase_S77 (100.0%)
ERR3687823_contig-140_1353_curated	ERR3687823_contig-140_1353_curated_18	-1	ERR3687823_contig-140_1353_curated_21	1	3	fam21	No pVOG domain // DUF4494 (100.0%)
ERR3687823_contig-140_1353_curated	ERR3687823_contig-140_1353_curated_18	-1	ERR3687823_contig-140_1353_curated_22	1	4	fam05	No pVOG domain // No Pfam domain
MIW4_09192017_0_5m_scaffold_30_curated	MIW4_09192017_0_5m_scaffold_30_curated_102	1	MIW4_09192017_0_5m_scaffold_30_curated_92	-1	10	fam04	No pVOG domain // No Pfam hit
MIW4_09192017_0_5m_scaffold_30_curated	MIW4_09192017_0_5m_scaffold_30_curated_102	1	MIW4_09192017_0_5m_scaffold_30_curated_93	1	-9	fam37	No pVOG domain // No Pfam domain
MIW4_09192017_0_5m_scaffold_30_curated	MIW4_09192017_0_5m_scaffold_30_curated_102	1	MIW4_09192017_0_5m_scaffold_30_curated_94	-1	8	fam44	No pVOG domain // zinc_ribbon_15 (86.0%)
MIW4_09192017_0_5m_scaffold_30_curated	MIW4_09192017_0_5m_scaffold_30_curated_102	1	MIW4_09192017_0_5m_scaffold_30_curated_95	1	-7	fam22	No pVOG domain // No Pfam domain
MIW4_09192017_0_5m_scaffold_30_curated	MIW4_09192017_0_5m_scaffold_30_curated_102	1	MIW4_09192017_0_5m_scaffold_30_curated_96	-1	6	fam07	No pVOG domain // No Pfam domain
MIW4_09192017_0_5m_scaffold_30_curated	MIW4_09192017_0_5m_scaffold_30_curated_102	1	MIW4_09192017_0_5m_scaffold_30_curated_97	-1	5	fam06	major capsid protein (VOG0466, 100.0%) // Gp23 (95.0%)
MIW4_09192017_0_5m_scaffold_30_curated	MIW4_09192017_0_5m_scaffold_30_curated_102	1	MIW4_09192017_0_5m_scaffold_30_curated_98	-1	4	fam05	No pVOG domain // No Pfam domain
MIW4_09192017_0_5m_scaffold_30_curated	MIW4_09192017_0_5m_scaffold_30_curated_102	1	MIW4_09192017_0_5m_scaffold_30_curated_99	-1	3	fam21	No pVOG domain // DUF4494 (100.0%)
MIW4_09192017_0_5m_scaffold_30_curated	MIW4_09192017_0_5m_scaffold_30_curated_102	1	MIW4_09192017_0_5m_scaffold_30_curated_100	-1	2	fam23	prohead core scaffolding protein and protease (VOG0351, 100.0%) // Peptidase_S77 (100.0%)
MIW4_09192017_0_5m_scaffold_30_curated	MIW4_09192017_0_5m_scaffold_30_curated_102	1	MIW4_09192017_0_5m_scaffold_30_curated_101	-1	1	fam32	No pVOG hit // No Pfam domain
MIW4_09192017_0_5m_scaffold_30_curated	MIW4_09192017_0_5m_scaffold_30_curated_102	1	MIW4_09192017_0_5m_scaffold_30_curated_103	-1	-1	fam20	No pVOG domain // No Pfam domain
MIW4_09192017_0_5m_scaffold_30_curated	MIW4_09192017_0_5m_scaffold_30_curated_102	1	MIW4_09192017_0_5m_scaffold_30_curated_104	-1	-2	fam31	portal vertex protein (VOG1001, 100.0%) // Peptidase_S80 (100.0%)
MIW4_09192017_0_5m_scaffold_30_curated	MIW4_09192017_0_5m_scaffold_30_curated_102	1	MIW4_09192017_0_5m_scaffold_30_curated_105	-1	-3	fam03	hypothetical protein (VOG5779, 87.0%) // Terminase_6 (87.0%)
MIW4_09192017_0_5m_scaffold_30_curated	MIW4_09192017_0_5m_scaffold_30_curated_102	1	MIW4_09192017_0_5m_scaffold_30_curated_106	-1	-4	fam24	No pVOG domain // No Pfam hit
MIW4_09192017_0_5m_scaffold_30_curated	MIW4_09192017_0_5m_scaffold_30_curated_102	1	MIW4_09192017_0_5m_scaffold_30_curated_107	-1	-5	fam13	No pVOG domain // No Pfam domain
MIW4_09192017_0_5m_scaffold_30_curated	MIW4_09192017_0_5m_scaffold_30_curated_102	1	MIW4_09192017_0_5m_scaffold_30_curated_108	-1	-6	fam34	No pVOG domain // No Pfam domain
MIW4_09192017_0_5m_scaffold_30_curated	MIW4_09192017_0_5m_scaffold_30_curated_102	1	MIW4_09192017_0_5m_scaffold_30_curated_109	-1	-7	fam25	No pVOG domain // No Pfam domain
MIW4_09192017_0_5m_scaffold_30_curated	MIW4_09192017_0_5m_scaffold_30_curated_102	1	MIW4_09192017_0_5m_scaffold_30_curated_110	-1	-8	fam01	No pVOG domain // No Pfam domain
MIW4_09192017_0_5m_scaffold_30_curated	MIW4_09192017_0_5m_scaffold_30_curated_102	1	MIW4_09192017_0_5m_scaffold_30_curated_111	-1	-9	fam14	putative peptidase M23 (VOG4910, 7.0%) // NTP_transf_2 (21.0%)
MIW4_09192017_0_5m_scaffold_30_curated	MIW4_09192017_0_5m_scaffold_30_curated_102	1	MIW4_09192017_0_5m_scaffold_30_curated_112	-1	-10	fam46	hypothetical protein (VOG5709, 100.0%) // KTSC (100.0%)
MIW2_09252018_0_1um_scaffold_3832_curated	MIW2_09252018_0_1um_scaffold_3832_curated_22	-1	MIW2_09252018_0_1um_scaffold_3832_curated_12	1	-10	fam46	hypothetical protein (VOG5709, 100.0%) // KTSC (100.0%)
MIW2_09252018_0_1um_scaffold_3832_curated	MIW2_09252018_0_1um_scaffold_3832_curated_22	-1	MIW2_09252018_0_1um_scaffold_3832_curated_13	1	-9	fam14	putative peptidase M23 (VOG4910, 7.0%) // NTP_transf_2 (21.0%)
MIW2_09252018_0_1um_scaffold_3832_curated	MIW2_09252018_0_1um_scaffold_3832_curated_22	-1	MIW2_09252018_0_1um_scaffold_3832_curated_14	1	-8	fam25	No pVOG domain // No Pfam domain
MIW2_09252018_0_1um_scaffold_3832_curated	MIW2_09252018_0_1um_scaffold_3832_curated_22	-1	MIW2_09252018_0_1um_scaffold_3832_curated_15	1	-7	fam34	No pVOG domain // No Pfam domain
MIW2_09252018_0_1um_scaffold_3832_curated	MIW2_09252018_0_1um_scaffold_3832_curated_22	-1	MIW2_09252018_0_1um_scaffold_3832_curated_16	1	-6	fam13	No pVOG domain // No Pfam domain
MIW2_09252018_0_1um_scaffold_3832_curated	MIW2_09252018_0_1um_scaffold_3832_curated_22	-1	MIW2_09252018_0_1um_scaffold_3832_curated_17	1	-5	fam24	No pVOG domain // No Pfam hit
MIW2_09252018_0_1um_scaffold_3832_curated	MIW2_09252018_0_1um_scaffold_3832_curated_22	-1	MIW2_09252018_0_1um_scaffold_3832_curated_18	1	-4	fam03	hypothetical protein (VOG5779, 87.0%) // Terminase_6 (87.0%)
MIW2_09252018_0_1um_scaffold_3832_curated	MIW2_09252018_0_1um_scaffold_3832_curated_22	-1	MIW2_09252018_0_1um_scaffold_3832_curated_19	1	-3	fam02	No pVOG domain // No Pfam hit
MIW2_09252018_0_1um_scaffold_3832_curated	MIW2_09252018_0_1um_scaffold_3832_curated_22	-1	MIW2_09252018_0_1um_scaffold_3832_curated_20	1	-2	fam31	portal vertex protein (VOG1001, 100.0%) // Peptidase_S80 (100.0%)
MIW2_09252018_0_1um_scaffold_3832_curated	MIW2_09252018_0_1um_scaffold_3832_curated_22	-1	MIW2_09252018_0_1um_scaffold_3832_curated_21	1	-1	fam20	No pVOG domain // No Pfam domain
MIW2_09252018_0_1um_scaffold_3832_curated	MIW2_09252018_0_1um_scaffold_3832_curated_22	-1	MIW2_09252018_0_1um_scaffold_3832_curated_23	1	1	fam32	No pVOG hit // No Pfam domain
MIW2_09252018_0_1um_scaffold_3832_curated	MIW2_09252018_0_1um_scaffold_3832_curated_22	-1	MIW2_09252018_0_1um_scaffold_3832_curated_24	1	2	fam23	prohead core scaffolding protein and protease (VOG0351, 100.0%) // Peptidase_S77 (100.0%)
MIW2_09252018_0_1um_scaffold_3832_curated	MIW2_09252018_0_1um_scaffold_3832_curated_22	-1	MIW2_09252018_0_1um_scaffold_3832_curated_25	1	3	fam21	No pVOG domain // DUF4494 (100.0%)
MIW2_09252018_0_1um_scaffold_3832_curated	MIW2_09252018_0_1um_scaffold_3832_curated_22	-1	MIW2_09252018_0_1um_scaffold_3832_curated_26	1	4	fam05	No pVOG domain // No Pfam domain
MIW2_09252018_0_1um_scaffold_3832_curated	MIW2_09252018_0_1um_scaffold_3832_curated_22	-1	MIW2_09252018_0_1um_scaffold_3832_curated_27	1	5	fam06	major capsid protein (VOG0466, 100.0%) // Gp23 (95.0%)
MIW2_09252018_0_1um_scaffold_3832_curated	MIW2_09252018_0_1um_scaffold_3832_curated_22	-1	MIW2_09252018_0_1um_scaffold_3832_curated_28	1	6	fam43	No pVOG domain // No Pfam domain
MIW3_04162018_0_1um_scaffold_133_curated	MIW3_04162018_0_1um_scaffold_133_curated_20	1	MIW3_04162018_0_1um_scaffold_133_curated_10	1	-10	fam37	No pVOG domain // No Pfam domain
MIW3_04162018_0_1um_scaffold_133_curated	MIW3_04162018_0_1um_scaffold_133_curated_20	1	MIW3_04162018_0_1um_scaffold_133_curated_11	1	-9	fam45	No pVOG domain // No Pfam domain
MIW3_04162018_0_1um_scaffold_133_curated	MIW3_04162018_0_1um_scaffold_133_curated_20	1	MIW3_04162018_0_1um_scaffold_133_curated_12	1	-8	fam27	No pVOG domain // No Pfam domain
MIW3_04162018_0_1um_scaffold_133_curated	MIW3_04162018_0_1um_scaffold_133_curated_20	1	MIW3_04162018_0_1um_scaffold_133_curated_13	1	-7	fam42	No pVOG domain // No Pfam domain
MIW3_04162018_0_1um_scaffold_133_curated	MIW3_04162018_0_1um_scaffold_133_curated_20	1	MIW3_04162018_0_1um_scaffold_133_curated_14	-1	6	fam07	No pVOG domain // No Pfam domain
MIW3_04162018_0_1um_scaffold_133_curated	MIW3_04162018_0_1um_scaffold_133_curated_20	1	MIW3_04162018_0_1um_scaffold_133_curated_15	-1	5	fam06	major capsid protein (VOG0466, 100.0%) // Gp23 (95.0%)
MIW3_04162018_0_1um_scaffold_133_curated	MIW3_04162018_0_1um_scaffold_133_curated_20	1	MIW3_04162018_0_1um_scaffold_133_curated_16	-1	4	fam05	No pVOG domain // No Pfam domain
MIW3_04162018_0_1um_scaffold_133_curated	MIW3_04162018_0_1um_scaffold_133_curated_20	1	MIW3_04162018_0_1um_scaffold_133_curated_17	-1	3	fam21	No pVOG domain // DUF4494 (100.0%)
MIW3_04162018_0_1um_scaffold_133_curated	MIW3_04162018_0_1um_scaffold_133_curated_20	1	MIW3_04162018_0_1um_scaffold_133_curated_18	-1	2	fam23	prohead core scaffolding protein and protease (VOG0351, 100.0%) // Peptidase_S77 (100.0%)
MIW3_04162018_0_1um_scaffold_133_curated	MIW3_04162018_0_1um_scaffold_133_curated_20	1	MIW3_04162018_0_1um_scaffold_133_curated_19	-1	1	fam32	No pVOG hit // No Pfam domain
MIW3_04162018_0_1um_scaffold_133_curated	MIW3_04162018_0_1um_scaffold_133_curated_20	1	MIW3_04162018_0_1um_scaffold_133_curated_21	-1	-1	fam20	No pVOG domain // No Pfam domain
MIW3_04162018_0_1um_scaffold_133_curated	MIW3_04162018_0_1um_scaffold_133_curated_20	1	MIW3_04162018_0_1um_scaffold_133_curated_22	-1	-2	fam31	portal vertex protein (VOG1001, 100.0%) // Peptidase_S80 (100.0%)
MIW3_04162018_0_1um_scaffold_133_curated	MIW3_04162018_0_1um_scaffold_133_curated_20	1	MIW3_04162018_0_1um_scaffold_133_curated_23	-1	-3	fam03	hypothetical protein (VOG5779, 87.0%) // Terminase_6 (87.0%)
MIW3_04162018_0_1um_scaffold_133_curated	MIW3_04162018_0_1um_scaffold_133_curated_20	1	MIW3_04162018_0_1um_scaffold_133_curated_24	-1	-4	fam24	No pVOG domain // No Pfam hit
MIW3_04162018_0_1um_scaffold_133_curated	MIW3_04162018_0_1um_scaffold_133_curated_20	1	MIW3_04162018_0_1um_scaffold_133_curated_25	-1	-5	fam13	No pVOG domain // No Pfam domain
MIW3_04162018_0_1um_scaffold_133_curated	MIW3_04162018_0_1um_scaffold_133_curated_20	1	MIW3_04162018_0_1um_scaffold_133_curated_26	-1	-6	fam34	No pVOG domain // No Pfam domain
MIW3_04162018_0_1um_scaffold_133_curated	MIW3_04162018_0_1um_scaffold_133_curated_20	1	MIW3_04162018_0_1um_scaffold_133_curated_27	-1	-7	fam25	No pVOG domain // No Pfam domain
MIW3_04162018_0_1um_scaffold_133_curated	MIW3_04162018_0_1um_scaffold_133_curated_20	1	MIW3_04162018_0_1um_scaffold_133_curated_28	-1	-8	fam01	No pVOG domain // No Pfam domain
MIW3_04162018_0_1um_scaffold_133_curated	MIW3_04162018_0_1um_scaffold_133_curated_20	1	MIW3_04162018_0_1um_scaffold_133_curated_29	-1	-9	None	No pVOG domain // No Pfam domain
MIW1_092018_0_1um_scaffold_97_curated	MIW1_092018_0_1um_scaffold_97_curated_34	1	MIW1_092018_0_1um_scaffold_97_curated_24	1	-10	fam08	No pVOG domain // No Pfam domain
MIW1_092018_0_1um_scaffold_97_curated	MIW1_092018_0_1um_scaffold_97_curated_34	1	MIW1_092018_0_1um_scaffold_97_curated_25	1	-9	fam16	No pVOG domain // No Pfam domain
MIW1_092018_0_1um_scaffold_97_curated	MIW1_092018_0_1um_scaffold_97_curated_34	1	MIW1_092018_0_1um_scaffold_97_curated_26	-1	8	fam04	No pVOG domain // No Pfam hit
MIW1_092018_0_1um_scaffold_97_curated	MIW1_092018_0_1um_scaffold_97_curated_34	1	MIW1_092018_0_1um_scaffold_97_curated_27	1	-7	fam37	No pVOG domain // No Pfam domain
MIW1_092018_0_1um_scaffold_97_curated	MIW1_092018_0_1um_scaffold_97_curated_34	1	MIW1_092018_0_1um_scaffold_97_curated_28	-1	6	fam33	No pVOG domain // No Pfam domain
MIW1_092018_0_1um_scaffold_97_curated	MIW1_092018_0_1um_scaffold_97_curated_34	1	MIW1_092018_0_1um_scaffold_97_curated_29	-1	5	fam06	major capsid protein (VOG0466, 100.0%) // Gp23 (95.0%)
MIW1_092018_0_1um_scaffold_97_curated	MIW1_092018_0_1um_scaffold_97_curated_34	1	MIW1_092018_0_1um_scaffold_97_curated_30	-1	4	fam05	No pVOG domain // No Pfam domain
MIW1_092018_0_1um_scaffold_97_curated	MIW1_092018_0_1um_scaffold_97_curated_34	1	MIW1_092018_0_1um_scaffold_97_curated_31	-1	3	fam21	No pVOG domain // DUF4494 (100.0%)
MIW1_092018_0_1um_scaffold_97_curated	MIW1_092018_0_1um_scaffold_97_curated_34	1	MIW1_092018_0_1um_scaffold_97_curated_32	-1	2	fam23	prohead core scaffolding protein and protease (VOG0351, 100.0%) // Peptidase_S77 (100.0%)
MIW1_092018_0_1um_scaffold_97_curated	MIW1_092018_0_1um_scaffold_97_curated_34	1	MIW1_092018_0_1um_scaffold_97_curated_33	-1	1	fam32	No pVOG hit // No Pfam domain
MIW1_092018_0_1um_scaffold_97_curated	MIW1_092018_0_1um_scaffold_97_curated_34	1	MIW1_092018_0_1um_scaffold_97_curated_35	-1	-1	fam20	No pVOG domain // No Pfam domain
MIW1_092018_0_1um_scaffold_97_curated	MIW1_092018_0_1um_scaffold_97_curated_34	1	MIW1_092018_0_1um_scaffold_97_curated_36	-1	-2	fam31	portal vertex protein (VOG1001, 100.0%) // Peptidase_S80 (100.0%)
MIW1_092018_0_1um_scaffold_97_curated	MIW1_092018_0_1um_scaffold_97_curated_34	1	MIW1_092018_0_1um_scaffold_97_curated_37	-1	-3	fam03	hypothetical protein (VOG5779, 87.0%) // Terminase_6 (87.0%)
MIW1_092018_0_1um_scaffold_97_curated	MIW1_092018_0_1um_scaffold_97_curated_34	1	MIW1_092018_0_1um_scaffold_97_curated_38	-1	-4	fam24	No pVOG domain // No Pfam hit
MIW1_092018_0_1um_scaffold_97_curated	MIW1_092018_0_1um_scaffold_97_curated_34	1	MIW1_092018_0_1um_scaffold_97_curated_39	-1	-5	fam13	No pVOG domain // No Pfam domain
MIW1_092018_0_1um_scaffold_97_curated	MIW1_092018_0_1um_scaffold_97_curated_34	1	MIW1_092018_0_1um_scaffold_97_curated_40	-1	-6	fam34	No pVOG domain // No Pfam domain
MIW1_092018_0_1um_scaffold_97_curated	MIW1_092018_0_1um_scaffold_97_curated_34	1	MIW1_092018_0_1um_scaffold_97_curated_41	-1	-7	fam25	No pVOG domain // No Pfam domain
MIW1_092018_0_1um_scaffold_97_curated	MIW1_092018_0_1um_scaffold_97_curated_34	1	MIW1_092018_0_1um_scaffold_97_curated_42	-1	-8	fam01	No pVOG domain // No Pfam domain
MIW1_092018_0_1um_scaffold_97_curated	MIW1_092018_0_1um_scaffold_97_curated_34	1	MIW1_092018_0_1um_scaffold_97_curated_43	-1	-9	fam14	putative peptidase M23 (VOG4910, 7.0%) // NTP_transf_2 (21.0%)
MIW1_092018_0_1um_scaffold_97_curated	MIW1_092018_0_1um_scaffold_97_curated_34	1	MIW1_092018_0_1um_scaffold_97_curated_44	-1	-10	fam46	hypothetical protein (VOG5709, 100.0%) // KTSC (100.0%)
MIW4_09192017_0_5m_scaffold_134_curated	MIW4_09192017_0_5m_scaffold_134_curated_41	1	MIW4_09192017_0_5m_scaffold_134_curated_31	1	-10	fam08	No pVOG domain // No Pfam domain
MIW4_09192017_0_5m_scaffold_134_curated	MIW4_09192017_0_5m_scaffold_134_curated_41	1	MIW4_09192017_0_5m_scaffold_134_curated_32	1	-9	fam16	No pVOG domain // No Pfam domain
MIW4_09192017_0_5m_scaffold_134_curated	MIW4_09192017_0_5m_scaffold_134_curated_41	1	MIW4_09192017_0_5m_scaffold_134_curated_33	-1	8	fam04	No pVOG domain // No Pfam hit
MIW4_09192017_0_5m_scaffold_134_curated	MIW4_09192017_0_5m_scaffold_134_curated_41	1	MIW4_09192017_0_5m_scaffold_134_curated_34	1	-7	fam37	No pVOG domain // No Pfam domain
MIW4_09192017_0_5m_scaffold_134_curated	MIW4_09192017_0_5m_scaffold_134_curated_41	1	MIW4_09192017_0_5m_scaffold_134_curated_35	-1	6	fam33	No pVOG domain // No Pfam domain
MIW4_09192017_0_5m_scaffold_134_curated	MIW4_09192017_0_5m_scaffold_134_curated_41	1	MIW4_09192017_0_5m_scaffold_134_curated_36	-1	5	fam06	major capsid protein (VOG0466, 100.0%) // Gp23 (95.0%)
MIW4_09192017_0_5m_scaffold_134_curated	MIW4_09192017_0_5m_scaffold_134_curated_41	1	MIW4_09192017_0_5m_scaffold_134_curated_37	-1	4	fam05	No pVOG domain // No Pfam domain
MIW4_09192017_0_5m_scaffold_134_curated	MIW4_09192017_0_5m_scaffold_134_curated_41	1	MIW4_09192017_0_5m_scaffold_134_curated_38	-1	3	fam21	No pVOG domain // DUF4494 (100.0%)
MIW4_09192017_0_5m_scaffold_134_curated	MIW4_09192017_0_5m_scaffold_134_curated_41	1	MIW4_09192017_0_5m_scaffold_134_curated_39	-1	2	fam23	prohead core scaffolding protein and protease (VOG0351, 100.0%) // Peptidase_S77 (100.0%)
MIW4_09192017_0_5m_scaffold_134_curated	MIW4_09192017_0_5m_scaffold_134_curated_41	1	MIW4_09192017_0_5m_scaffold_134_curated_40	-1	1	fam32	No pVOG hit // No Pfam domain
MIW4_09192017_0_5m_scaffold_134_curated	MIW4_09192017_0_5m_scaffold_134_curated_41	1	MIW4_09192017_0_5m_scaffold_134_curated_42	-1	-1	fam20	No pVOG domain // No Pfam domain
MIW4_09192017_0_5m_scaffold_134_curated	MIW4_09192017_0_5m_scaffold_134_curated_41	1	MIW4_09192017_0_5m_scaffold_134_curated_43	-1	-2	fam31	portal vertex protein (VOG1001, 100.0%) // Peptidase_S80 (100.0%)
MIW4_09192017_0_5m_scaffold_134_curated	MIW4_09192017_0_5m_scaffold_134_curated_41	1	MIW4_09192017_0_5m_scaffold_134_curated_44	-1	-3	fam03	hypothetical protein (VOG5779, 87.0%) // Terminase_6 (87.0%)
MIW4_09192017_0_5m_scaffold_134_curated	MIW4_09192017_0_5m_scaffold_134_curated_41	1	MIW4_09192017_0_5m_scaffold_134_curated_45	-1	-4	fam24	No pVOG domain // No Pfam hit
MIW4_09192017_0_5m_scaffold_134_curated	MIW4_09192017_0_5m_scaffold_134_curated_41	1	MIW4_09192017_0_5m_scaffold_134_curated_46	-1	-5	fam13	No pVOG domain // No Pfam domain
MIW4_09192017_0_5m_scaffold_134_curated	MIW4_09192017_0_5m_scaffold_134_curated_41	1	MIW4_09192017_0_5m_scaffold_134_curated_47	-1	-6	fam34	No pVOG domain // No Pfam domain
MIW4_09192017_0_5m_scaffold_134_curated	MIW4_09192017_0_5m_scaffold_134_curated_41	1	MIW4_09192017_0_5m_scaffold_134_curated_48	-1	-7	fam25	No pVOG domain // No Pfam domain
MIW4_09192017_0_5m_scaffold_134_curated	MIW4_09192017_0_5m_scaffold_134_curated_41	1	MIW4_09192017_0_5m_scaffold_134_curated_49	-1	-8	fam01	No pVOG domain // No Pfam domain
MIW4_09192017_0_5m_scaffold_134_curated	MIW4_09192017_0_5m_scaffold_134_curated_41	1	MIW4_09192017_0_5m_scaffold_134_curated_50	-1	-9	fam14	putative peptidase M23 (VOG4910, 7.0%) // NTP_transf_2 (21.0%)
MIW4_09192017_0_5m_scaffold_134_curated	MIW4_09192017_0_5m_scaffold_134_curated_41	1	MIW4_09192017_0_5m_scaffold_134_curated_51	-1	-10	fam46	hypothetical protein (VOG5709, 100.0%) // KTSC (100.0%)
LacPavin_0920_SED5_scaffold_1270578_curated	LacPavin_0920_SED5_scaffold_1270578_curated_17	-1	LacPavin_0920_SED5_scaffold_1270578_curated_7	1	-10	fam14	putative peptidase M23 (VOG4910, 7.0%) // NTP_transf_2 (21.0%)
LacPavin_0920_SED5_scaffold_1270578_curated	LacPavin_0920_SED5_scaffold_1270578_curated_17	-1	LacPavin_0920_SED5_scaffold_1270578_curated_8	1	-9	fam25	No pVOG domain // No Pfam domain
LacPavin_0920_SED5_scaffold_1270578_curated	LacPavin_0920_SED5_scaffold_1270578_curated_17	-1	LacPavin_0920_SED5_scaffold_1270578_curated_9	1	-8	fam34	No pVOG domain // No Pfam domain
LacPavin_0920_SED5_scaffold_1270578_curated	LacPavin_0920_SED5_scaffold_1270578_curated_17	-1	LacPavin_0920_SED5_scaffold_1270578_curated_10	1	-7	fam13	No pVOG domain // No Pfam domain
LacPavin_0920_SED5_scaffold_1270578_curated	LacPavin_0920_SED5_scaffold_1270578_curated_17	-1	LacPavin_0920_SED5_scaffold_1270578_curated_11	1	-6	fam24	No pVOG domain // No Pfam hit
LacPavin_0920_SED5_scaffold_1270578_curated	LacPavin_0920_SED5_scaffold_1270578_curated_17	-1	LacPavin_0920_SED5_scaffold_1270578_curated_12	1	-5	None	No pVOG domain // No Pfam domain
LacPavin_0920_SED5_scaffold_1270578_curated	LacPavin_0920_SED5_scaffold_1270578_curated_17	-1	LacPavin_0920_SED5_scaffold_1270578_curated_13	1	-4	fam03	hypothetical protein (VOG5779, 87.0%) // Terminase_6 (87.0%)
LacPavin_0920_SED5_scaffold_1270578_curated	LacPavin_0920_SED5_scaffold_1270578_curated_17	-1	LacPavin_0920_SED5_scaffold_1270578_curated_14	1	-3	fam02	No pVOG domain // No Pfam hit
LacPavin_0920_SED5_scaffold_1270578_curated	LacPavin_0920_SED5_scaffold_1270578_curated_17	-1	LacPavin_0920_SED5_scaffold_1270578_curated_15	1	-2	fam31	portal vertex protein (VOG1001, 100.0%) // Peptidase_S80 (100.0%)
LacPavin_0920_SED5_scaffold_1270578_curated	LacPavin_0920_SED5_scaffold_1270578_curated_17	-1	LacPavin_0920_SED5_scaffold_1270578_curated_16	1	-1	fam20	No pVOG domain // No Pfam domain
LacPavin_0920_SED5_scaffold_1270578_curated	LacPavin_0920_SED5_scaffold_1270578_curated_17	-1	LacPavin_0920_SED5_scaffold_1270578_curated_18	1	1	fam32	No pVOG hit // No Pfam domain
LacPavin_0920_SED5_scaffold_1270578_curated	LacPavin_0920_SED5_scaffold_1270578_curated_17	-1	LacPavin_0920_SED5_scaffold_1270578_curated_19	1	2	fam23	prohead core scaffolding protein and protease (VOG0351, 100.0%) // Peptidase_S77 (100.0%)
LacPavin_0920_SED5_scaffold_1270578_curated	LacPavin_0920_SED5_scaffold_1270578_curated_17	-1	LacPavin_0920_SED5_scaffold_1270578_curated_20	1	3	fam21	No pVOG domain // DUF4494 (100.0%)
LacPavin_0920_SED5_scaffold_1270578_curated	LacPavin_0920_SED5_scaffold_1270578_curated_17	-1	LacPavin_0920_SED5_scaffold_1270578_curated_21	1	4	fam05	No pVOG domain // No Pfam domain
LacPavin_0920_SED5_scaffold_1270578_curated	LacPavin_0920_SED5_scaffold_1270578_curated_17	-1	LacPavin_0920_SED5_scaffold_1270578_curated_22	1	5	fam06	major capsid protein (VOG0466, 100.0%) // Gp23 (95.0%)
LacPavin_0920_SED5_scaffold_1270578_curated	LacPavin_0920_SED5_scaffold_1270578_curated_17	-1	LacPavin_0920_SED5_scaffold_1270578_curated_23	1	6	fam17	hypothetical protein (VOG5461, 6.0%) // No Pfam domain
LacPavin_0920_SED5_scaffold_1270578_curated	LacPavin_0920_SED5_scaffold_1270578_curated_17	-1	LacPavin_0920_SED5_scaffold_1270578_curated_24	1	7	fam43	No pVOG domain // No Pfam domain
LacPavin_0920_SED5_scaffold_1270578_curated	LacPavin_0920_SED5_scaffold_1270578_curated_17	-1	LacPavin_0920_SED5_scaffold_1270578_curated_25	-1	-8	fam37	No pVOG domain // No Pfam domain
LacPavin_0920_SED5_scaffold_1270578_curated	LacPavin_0920_SED5_scaffold_1270578_curated_17	-1	LacPavin_0920_SED5_scaffold_1270578_curated_26	1	9	fam04	No pVOG domain // No Pfam hit
LacPavin_0920_SED5_scaffold_1270578_curated	LacPavin_0920_SED5_scaffold_1270578_curated_17	-1	LacPavin_0920_SED5_scaffold_1270578_curated_27	-1	-10	None	No pVOG domain // No Pfam domain
MIW1_072018_0_1um_scaffold_78_curated_circular	MIW1_072018_0_1um_scaffold_78_curated_circular_187	-1	MIW1_072018_0_1um_scaffold_78_curated_circular_177	1	-10	fam46	hypothetical protein (VOG5709, 100.0%) // KTSC (100.0%)
MIW1_072018_0_1um_scaffold_78_curated_circular	MIW1_072018_0_1um_scaffold_78_curated_circular_187	-1	MIW1_072018_0_1um_scaffold_78_curated_circular_178	1	-9	fam14	putative peptidase M23 (VOG4910, 7.0%) // NTP_transf_2 (21.0%)
MIW1_072018_0_1um_scaffold_78_curated_circular	MIW1_072018_0_1um_scaffold_78_curated_circular_187	-1	MIW1_072018_0_1um_scaffold_78_curated_circular_179	1	-8	fam01	No pVOG domain // No Pfam domain
MIW1_072018_0_1um_scaffold_78_curated_circular	MIW1_072018_0_1um_scaffold_78_curated_circular_187	-1	MIW1_072018_0_1um_scaffold_78_curated_circular_180	1	-7	fam25	No pVOG domain // No Pfam domain
MIW1_072018_0_1um_scaffold_78_curated_circular	MIW1_072018_0_1um_scaffold_78_curated_circular_187	-1	MIW1_072018_0_1um_scaffold_78_curated_circular_181	1	-6	fam34	No pVOG domain // No Pfam domain
MIW1_072018_0_1um_scaffold_78_curated_circular	MIW1_072018_0_1um_scaffold_78_curated_circular_187	-1	MIW1_072018_0_1um_scaffold_78_curated_circular_182	1	-5	fam13	No pVOG domain // No Pfam domain
MIW1_072018_0_1um_scaffold_78_curated_circular	MIW1_072018_0_1um_scaffold_78_curated_circular_187	-1	MIW1_072018_0_1um_scaffold_78_curated_circular_183	1	-4	fam24	No pVOG domain // No Pfam hit
MIW1_072018_0_1um_scaffold_78_curated_circular	MIW1_072018_0_1um_scaffold_78_curated_circular_187	-1	MIW1_072018_0_1um_scaffold_78_curated_circular_184	1	-3	fam03	hypothetical protein (VOG5779, 87.0%) // Terminase_6 (87.0%)
MIW1_072018_0_1um_scaffold_78_curated_circular	MIW1_072018_0_1um_scaffold_78_curated_circular_187	-1	MIW1_072018_0_1um_scaffold_78_curated_circular_185	1	-2	fam31	portal vertex protein (VOG1001, 100.0%) // Peptidase_S80 (100.0%)
MIW1_072018_0_1um_scaffold_78_curated_circular	MIW1_072018_0_1um_scaffold_78_curated_circular_187	-1	MIW1_072018_0_1um_scaffold_78_curated_circular_186	1	-1	fam20	No pVOG domain // No Pfam domain
MIW1_072018_0_1um_scaffold_78_curated_circular	MIW1_072018_0_1um_scaffold_78_curated_circular_187	-1	MIW1_072018_0_1um_scaffold_78_curated_circular_188	1	1	fam32	No pVOG hit // No Pfam domain
MIW1_072018_0_1um_scaffold_78_curated_circular	MIW1_072018_0_1um_scaffold_78_curated_circular_187	-1	MIW1_072018_0_1um_scaffold_78_curated_circular_189	1	2	fam23	prohead core scaffolding protein and protease (VOG0351, 100.0%) // Peptidase_S77 (100.0%)
MIW1_072018_0_1um_scaffold_78_curated_circular	MIW1_072018_0_1um_scaffold_78_curated_circular_187	-1	MIW1_072018_0_1um_scaffold_78_curated_circular_190	1	3	fam21	No pVOG domain // DUF4494 (100.0%)
MIW1_072018_0_1um_scaffold_78_curated_circular	MIW1_072018_0_1um_scaffold_78_curated_circular_187	-1	MIW1_072018_0_1um_scaffold_78_curated_circular_191	1	4	fam05	No pVOG domain // No Pfam domain
MIW1_072018_0_1um_scaffold_78_curated_circular	MIW1_072018_0_1um_scaffold_78_curated_circular_187	-1	MIW1_072018_0_1um_scaffold_78_curated_circular_192	1	5	fam06	major capsid protein (VOG0466, 100.0%) // Gp23 (95.0%)
MIW1_072018_0_1um_scaffold_78_curated_circular	MIW1_072018_0_1um_scaffold_78_curated_circular_187	-1	MIW1_072018_0_1um_scaffold_78_curated_circular_193	1	6	fam07	No pVOG domain // No Pfam domain
MIW1_072018_0_1um_scaffold_78_curated_circular	MIW1_072018_0_1um_scaffold_78_curated_circular_187	-1	MIW1_072018_0_1um_scaffold_78_curated_circular_194	-1	-7	fam42	No pVOG domain // No Pfam domain
MIW1_072018_0_1um_scaffold_78_curated_circular	MIW1_072018_0_1um_scaffold_78_curated_circular_187	-1	MIW1_072018_0_1um_scaffold_78_curated_circular_195	1	8	fam44	No pVOG domain // zinc_ribbon_15 (86.0%)
MIW1_072018_0_1um_scaffold_78_curated_circular	MIW1_072018_0_1um_scaffold_78_curated_circular_187	-1	MIW1_072018_0_1um_scaffold_78_curated_circular_196	-1	-9	fam45	No pVOG domain // No Pfam domain
MIW1_072018_0_1um_scaffold_78_curated_circular	MIW1_072018_0_1um_scaffold_78_curated_circular_187	-1	MIW1_072018_0_1um_scaffold_78_curated_circular_197	-1	-10	fam37	No pVOG domain // No Pfam domain
ERR3687830_scaffold_69_curated_circular	ERR3687830_scaffold_69_curated_circular_200	-1	ERR3687830_scaffold_69_curated_circular_190	1	-10	fam09	No pVOG domain // No Pfam domain
ERR3687830_scaffold_69_curated_circular	ERR3687830_scaffold_69_curated_circular_200	-1	ERR3687830_scaffold_69_curated_circular_191	1	-9	fam46	hypothetical protein (VOG5709, 100.0%) // KTSC (100.0%)
ERR3687830_scaffold_69_curated_circular	ERR3687830_scaffold_69_curated_circular_200	-1	ERR3687830_scaffold_69_curated_circular_192	1	-8	fam14	putative peptidase M23 (VOG4910, 7.0%) // NTP_transf_2 (21.0%)
ERR3687830_scaffold_69_curated_circular	ERR3687830_scaffold_69_curated_circular_200	-1	ERR3687830_scaffold_69_curated_circular_193	1	-7	fam25	No pVOG domain // No Pfam domain
ERR3687830_scaffold_69_curated_circular	ERR3687830_scaffold_69_curated_circular_200	-1	ERR3687830_scaffold_69_curated_circular_194	1	-6	fam34	No pVOG domain // No Pfam domain
ERR3687830_scaffold_69_curated_circular	ERR3687830_scaffold_69_curated_circular_200	-1	ERR3687830_scaffold_69_curated_circular_195	1	-5	fam13	No pVOG domain // No Pfam domain
ERR3687830_scaffold_69_curated_circular	ERR3687830_scaffold_69_curated_circular_200	-1	ERR3687830_scaffold_69_curated_circular_196	1	-4	fam03	hypothetical protein (VOG5779, 87.0%) // Terminase_6 (87.0%)
ERR3687830_scaffold_69_curated_circular	ERR3687830_scaffold_69_curated_circular_200	-1	ERR3687830_scaffold_69_curated_circular_197	1	-3	fam02	No pVOG domain // No Pfam hit
ERR3687830_scaffold_69_curated_circular	ERR3687830_scaffold_69_curated_circular_200	-1	ERR3687830_scaffold_69_curated_circular_198	1	-2	fam31	portal vertex protein (VOG1001, 100.0%) // Peptidase_S80 (100.0%)
ERR3687830_scaffold_69_curated_circular	ERR3687830_scaffold_69_curated_circular_200	-1	ERR3687830_scaffold_69_curated_circular_199	1	-1	fam20	No pVOG domain // No Pfam domain
ERR3687830_scaffold_69_curated_circular	ERR3687830_scaffold_69_curated_circular_200	-1	ERR3687830_scaffold_69_curated_circular_201	1	1	fam32	No pVOG hit // No Pfam domain
ERR3687830_scaffold_69_curated_circular	ERR3687830_scaffold_69_curated_circular_200	-1	ERR3687830_scaffold_69_curated_circular_202	1	2	fam23	prohead core scaffolding protein and protease (VOG0351, 100.0%) // Peptidase_S77 (100.0%)
ERR3687830_scaffold_69_curated_circular	ERR3687830_scaffold_69_curated_circular_200	-1	ERR3687830_scaffold_69_curated_circular_203	1	3	fam21	No pVOG domain // DUF4494 (100.0%)
ERR3687830_scaffold_69_curated_circular	ERR3687830_scaffold_69_curated_circular_200	-1	ERR3687830_scaffold_69_curated_circular_204	1	4	fam05	No pVOG domain // No Pfam domain
ERR3687830_scaffold_69_curated_circular	ERR3687830_scaffold_69_curated_circular_200	-1	ERR3687830_scaffold_69_curated_circular_205	1	5	fam06	major capsid protein (VOG0466, 100.0%) // Gp23 (95.0%)
ERR3687830_scaffold_69_curated_circular	ERR3687830_scaffold_69_curated_circular_200	-1	ERR3687830_scaffold_69_curated_circular_206	-1	-6	fam37	No pVOG domain // No Pfam domain
ERR3687830_scaffold_69_curated_circular	ERR3687830_scaffold_69_curated_circular_200	-1	ERR3687830_scaffold_69_curated_circular_207	1	7	fam04	No pVOG domain // No Pfam hit
ERR3687830_scaffold_69_curated_circular	ERR3687830_scaffold_69_curated_circular_200	-1	ERR3687830_scaffold_69_curated_circular_208	-1	-8	fam16	No pVOG domain // No Pfam domain
ERR3687830_scaffold_69_curated_circular	ERR3687830_scaffold_69_curated_circular_200	-1	ERR3687830_scaffold_69_curated_circular_209	-1	-9	fam08	No pVOG domain // No Pfam domain
ERR3687830_scaffold_69_curated_circular	ERR3687830_scaffold_69_curated_circular_200	-1	ERR3687830_scaffold_69_curated_circular_210	-1	-10	fam01	No pVOG domain // No Pfam domain
LacPavin_0419_WC70S_scaffold_479016_curated	LacPavin_0419_WC70S_scaffold_479016_curated_15	1	LacPavin_0419_WC70S_scaffold_479016_curated_5	1	-10	fam01	No pVOG domain // No Pfam domain
LacPavin_0419_WC70S_scaffold_479016_curated	LacPavin_0419_WC70S_scaffold_479016_curated_15	1	LacPavin_0419_WC70S_scaffold_479016_curated_6	1	-9	fam08	No pVOG domain // No Pfam domain
LacPavin_0419_WC70S_scaffold_479016_curated	LacPavin_0419_WC70S_scaffold_479016_curated_15	1	LacPavin_0419_WC70S_scaffold_479016_curated_7	1	-8	fam16	No pVOG domain // No Pfam domain
LacPavin_0419_WC70S_scaffold_479016_curated	LacPavin_0419_WC70S_scaffold_479016_curated_15	1	LacPavin_0419_WC70S_scaffold_479016_curated_8	-1	7	fam04	No pVOG domain // No Pfam hit
LacPavin_0419_WC70S_scaffold_479016_curated	LacPavin_0419_WC70S_scaffold_479016_curated_15	1	LacPavin_0419_WC70S_scaffold_479016_curated_9	1	-6	fam37	No pVOG domain // No Pfam domain
LacPavin_0419_WC70S_scaffold_479016_curated	LacPavin_0419_WC70S_scaffold_479016_curated_15	1	LacPavin_0419_WC70S_scaffold_479016_curated_10	-1	5	fam06	major capsid protein (VOG0466, 100.0%) // Gp23 (95.0%)
LacPavin_0419_WC70S_scaffold_479016_curated	LacPavin_0419_WC70S_scaffold_479016_curated_15	1	LacPavin_0419_WC70S_scaffold_479016_curated_11	-1	4	fam05	No pVOG domain // No Pfam domain
LacPavin_0419_WC70S_scaffold_479016_curated	LacPavin_0419_WC70S_scaffold_479016_curated_15	1	LacPavin_0419_WC70S_scaffold_479016_curated_12	-1	3	fam21	No pVOG domain // DUF4494 (100.0%)
LacPavin_0419_WC70S_scaffold_479016_curated	LacPavin_0419_WC70S_scaffold_479016_curated_15	1	LacPavin_0419_WC70S_scaffold_479016_curated_13	-1	2	fam23	prohead core scaffolding protein and protease (VOG0351, 100.0%) // Peptidase_S77 (100.0%)
LacPavin_0419_WC70S_scaffold_479016_curated	LacPavin_0419_WC70S_scaffold_479016_curated_15	1	LacPavin_0419_WC70S_scaffold_479016_curated_14	-1	1	fam32	No pVOG hit // No Pfam domain
LacPavin_0419_WC70S_scaffold_479016_curated	LacPavin_0419_WC70S_scaffold_479016_curated_15	1	LacPavin_0419_WC70S_scaffold_479016_curated_16	-1	-1	fam20	No pVOG domain // No Pfam domain
LacPavin_0419_WC70S_scaffold_479016_curated	LacPavin_0419_WC70S_scaffold_479016_curated_15	1	LacPavin_0419_WC70S_scaffold_479016_curated_17	-1	-2	fam31	portal vertex protein (VOG1001, 100.0%) // Peptidase_S80 (100.0%)
LacPavin_0419_WC70S_scaffold_479016_curated	LacPavin_0419_WC70S_scaffold_479016_curated_15	1	LacPavin_0419_WC70S_scaffold_479016_curated_18	-1	-3	fam02	No pVOG domain // No Pfam hit
LacPavin_0419_WC70S_scaffold_479016_curated	LacPavin_0419_WC70S_scaffold_479016_curated_15	1	LacPavin_0419_WC70S_scaffold_479016_curated_19	-1	-4	fam03	hypothetical protein (VOG5779, 87.0%) // Terminase_6 (87.0%)
LacPavin_0419_WC70S_scaffold_479016_curated	LacPavin_0419_WC70S_scaffold_479016_curated_15	1	LacPavin_0419_WC70S_scaffold_479016_curated_20	-1	-5	fam13	No pVOG domain // No Pfam domain
LacPavin_0419_WC70S_scaffold_479016_curated	LacPavin_0419_WC70S_scaffold_479016_curated_15	1	LacPavin_0419_WC70S_scaffold_479016_curated_21	-1	-6	fam34	No pVOG domain // No Pfam domain
LacPavin_0419_WC70S_scaffold_479016_curated	LacPavin_0419_WC70S_scaffold_479016_curated_15	1	LacPavin_0419_WC70S_scaffold_479016_curated_22	-1	-7	fam25	No pVOG domain // No Pfam domain
LacPavin_0419_WC70S_scaffold_479016_curated	LacPavin_0419_WC70S_scaffold_479016_curated_15	1	LacPavin_0419_WC70S_scaffold_479016_curated_23	-1	-8	fam14	putative peptidase M23 (VOG4910, 7.0%) // NTP_transf_2 (21.0%)
LacPavin_0419_WC70S_scaffold_479016_curated	LacPavin_0419_WC70S_scaffold_479016_curated_15	1	LacPavin_0419_WC70S_scaffold_479016_curated_24	-1	-9	fam46	hypothetical protein (VOG5709, 100.0%) // KTSC (100.0%)
LacPavin_0419_WC70S_scaffold_479016_curated	LacPavin_0419_WC70S_scaffold_479016_curated_15	1	LacPavin_0419_WC70S_scaffold_479016_curated_25	-1	-10	fam09	No pVOG domain // No Pfam domain
LakeFargette_0920_ALND_scaffold_322628_curated	LakeFargette_0920_ALND_scaffold_322628_curated_17	-1	LakeFargette_0920_ALND_scaffold_322628_curated_7	1	-10	fam09	No pVOG domain // No Pfam domain
LakeFargette_0920_ALND_scaffold_322628_curated	LakeFargette_0920_ALND_scaffold_322628_curated_17	-1	LakeFargette_0920_ALND_scaffold_322628_curated_8	1	-9	fam46	hypothetical protein (VOG5709, 100.0%) // KTSC (100.0%)
LakeFargette_0920_ALND_scaffold_322628_curated	LakeFargette_0920_ALND_scaffold_322628_curated_17	-1	LakeFargette_0920_ALND_scaffold_322628_curated_9	1	-8	fam14	putative peptidase M23 (VOG4910, 7.0%) // NTP_transf_2 (21.0%)
LakeFargette_0920_ALND_scaffold_322628_curated	LakeFargette_0920_ALND_scaffold_322628_curated_17	-1	LakeFargette_0920_ALND_scaffold_322628_curated_10	1	-7	fam25	No pVOG domain // No Pfam domain
LakeFargette_0920_ALND_scaffold_322628_curated	LakeFargette_0920_ALND_scaffold_322628_curated_17	-1	LakeFargette_0920_ALND_scaffold_322628_curated_11	1	-6	fam34	No pVOG domain // No Pfam domain
LakeFargette_0920_ALND_scaffold_322628_curated	LakeFargette_0920_ALND_scaffold_322628_curated_17	-1	LakeFargette_0920_ALND_scaffold_322628_curated_12	1	-5	fam13	No pVOG domain // No Pfam domain
LakeFargette_0920_ALND_scaffold_322628_curated	LakeFargette_0920_ALND_scaffold_322628_curated_17	-1	LakeFargette_0920_ALND_scaffold_322628_curated_13	1	-4	fam03	hypothetical protein (VOG5779, 87.0%) // Terminase_6 (87.0%)
LakeFargette_0920_ALND_scaffold_322628_curated	LakeFargette_0920_ALND_scaffold_322628_curated_17	-1	LakeFargette_0920_ALND_scaffold_322628_curated_14	1	-3	fam02	No pVOG domain // No Pfam hit
LakeFargette_0920_ALND_scaffold_322628_curated	LakeFargette_0920_ALND_scaffold_322628_curated_17	-1	LakeFargette_0920_ALND_scaffold_322628_curated_15	1	-2	fam31	portal vertex protein (VOG1001, 100.0%) // Peptidase_S80 (100.0%)
LakeFargette_0920_ALND_scaffold_322628_curated	LakeFargette_0920_ALND_scaffold_322628_curated_17	-1	LakeFargette_0920_ALND_scaffold_322628_curated_16	1	-1	fam20	No pVOG domain // No Pfam domain
LakeFargette_0920_ALND_scaffold_322628_curated	LakeFargette_0920_ALND_scaffold_322628_curated_17	-1	LakeFargette_0920_ALND_scaffold_322628_curated_18	1	1	fam32	No pVOG hit // No Pfam domain
LakeFargette_0920_ALND_scaffold_322628_curated	LakeFargette_0920_ALND_scaffold_322628_curated_17	-1	LakeFargette_0920_ALND_scaffold_322628_curated_19	1	2	fam23	prohead core scaffolding protein and protease (VOG0351, 100.0%) // Peptidase_S77 (100.0%)
LakeFargette_0920_ALND_scaffold_322628_curated	LakeFargette_0920_ALND_scaffold_322628_curated_17	-1	LakeFargette_0920_ALND_scaffold_322628_curated_20	1	3	fam21	No pVOG domain // DUF4494 (100.0%)
LakeFargette_0920_ALND_scaffold_322628_curated	LakeFargette_0920_ALND_scaffold_322628_curated_17	-1	LakeFargette_0920_ALND_scaffold_322628_curated_21	1	4	fam05	No pVOG domain // No Pfam domain
LakeFargette_0920_ALND_scaffold_322628_curated	LakeFargette_0920_ALND_scaffold_322628_curated_17	-1	LakeFargette_0920_ALND_scaffold_322628_curated_22	1	5	fam06	major capsid protein (VOG0466, 100.0%) // Gp23 (95.0%)
LakeFargette_0920_ALND_scaffold_322628_curated	LakeFargette_0920_ALND_scaffold_322628_curated_17	-1	LakeFargette_0920_ALND_scaffold_322628_curated_23	-1	-6	fam37	No pVOG domain // No Pfam domain
LakeFargette_0920_ALND_scaffold_322628_curated	LakeFargette_0920_ALND_scaffold_322628_curated_17	-1	LakeFargette_0920_ALND_scaffold_322628_curated_24	1	7	fam04	No pVOG domain // No Pfam hit
LakeFargette_0920_ALND_scaffold_322628_curated	LakeFargette_0920_ALND_scaffold_322628_curated_17	-1	LakeFargette_0920_ALND_scaffold_322628_curated_25	-1	-8	fam16	No pVOG domain // No Pfam domain
LakeFargette_0920_ALND_scaffold_322628_curated	LakeFargette_0920_ALND_scaffold_322628_curated_17	-1	LakeFargette_0920_ALND_scaffold_322628_curated_26	-1	-9	fam08	No pVOG domain // No Pfam domain
LakeFargette_0920_ALND_scaffold_322628_curated	LakeFargette_0920_ALND_scaffold_322628_curated_17	-1	LakeFargette_0920_ALND_scaffold_322628_curated_27	-1	-10	fam01	No pVOG domain // No Pfam domain
MIW1_082018_0_1um_scaffold_176_curated	MIW1_082018_0_1um_scaffold_176_curated_29	1	MIW1_082018_0_1um_scaffold_176_curated_19	1	-10	fam37	No pVOG domain // No Pfam domain
MIW1_082018_0_1um_scaffold_176_curated	MIW1_082018_0_1um_scaffold_176_curated_29	1	MIW1_082018_0_1um_scaffold_176_curated_20	1	-9	None	No pVOG domain // No Pfam domain
MIW1_082018_0_1um_scaffold_176_curated	MIW1_082018_0_1um_scaffold_176_curated_29	1	MIW1_082018_0_1um_scaffold_176_curated_21	1	-8	fam22	No pVOG domain // No Pfam domain
MIW1_082018_0_1um_scaffold_176_curated	MIW1_082018_0_1um_scaffold_176_curated_29	1	MIW1_082018_0_1um_scaffold_176_curated_22	-1	7	fam07	No pVOG domain // No Pfam domain
MIW1_082018_0_1um_scaffold_176_curated	MIW1_082018_0_1um_scaffold_176_curated_29	1	MIW1_082018_0_1um_scaffold_176_curated_23	-1	6	fam41	No pVOG domain // No Pfam domain
MIW1_082018_0_1um_scaffold_176_curated	MIW1_082018_0_1um_scaffold_176_curated_29	1	MIW1_082018_0_1um_scaffold_176_curated_24	-1	5	fam06	major capsid protein (VOG0466, 100.0%) // Gp23 (95.0%)
MIW1_082018_0_1um_scaffold_176_curated	MIW1_082018_0_1um_scaffold_176_curated_29	1	MIW1_082018_0_1um_scaffold_176_curated_25	-1	4	fam05	No pVOG domain // No Pfam domain
MIW1_082018_0_1um_scaffold_176_curated	MIW1_082018_0_1um_scaffold_176_curated_29	1	MIW1_082018_0_1um_scaffold_176_curated_26	-1	3	fam21	No pVOG domain // DUF4494 (100.0%)
MIW1_082018_0_1um_scaffold_176_curated	MIW1_082018_0_1um_scaffold_176_curated_29	1	MIW1_082018_0_1um_scaffold_176_curated_27	-1	2	fam23	prohead core scaffolding protein and protease (VOG0351, 100.0%) // Peptidase_S77 (100.0%)
MIW1_082018_0_1um_scaffold_176_curated	MIW1_082018_0_1um_scaffold_176_curated_29	1	MIW1_082018_0_1um_scaffold_176_curated_28	-1	1	fam32	No pVOG hit // No Pfam domain
MIW1_082018_0_1um_scaffold_176_curated	MIW1_082018_0_1um_scaffold_176_curated_29	1	MIW1_082018_0_1um_scaffold_176_curated_30	-1	-1	fam20	No pVOG domain // No Pfam domain
MIW1_082018_0_1um_scaffold_176_curated	MIW1_082018_0_1um_scaffold_176_curated_29	1	MIW1_082018_0_1um_scaffold_176_curated_31	-1	-2	fam31	portal vertex protein (VOG1001, 100.0%) // Peptidase_S80 (100.0%)
MIW1_082018_0_1um_scaffold_176_curated	MIW1_082018_0_1um_scaffold_176_curated_29	1	MIW1_082018_0_1um_scaffold_176_curated_32	-1	-3	fam03	hypothetical protein (VOG5779, 87.0%) // Terminase_6 (87.0%)
MIW1_082018_0_1um_scaffold_176_curated	MIW1_082018_0_1um_scaffold_176_curated_29	1	MIW1_082018_0_1um_scaffold_176_curated_33	-1	-4	fam24	No pVOG domain // No Pfam hit
MIW1_082018_0_1um_scaffold_176_curated	MIW1_082018_0_1um_scaffold_176_curated_29	1	MIW1_082018_0_1um_scaffold_176_curated_34	-1	-5	fam13	No pVOG domain // No Pfam domain
MIW1_082018_0_1um_scaffold_176_curated	MIW1_082018_0_1um_scaffold_176_curated_29	1	MIW1_082018_0_1um_scaffold_176_curated_35	-1	-6	fam34	No pVOG domain // No Pfam domain
MIW1_082018_0_1um_scaffold_176_curated	MIW1_082018_0_1um_scaffold_176_curated_29	1	MIW1_082018_0_1um_scaffold_176_curated_36	-1	-7	fam25	No pVOG domain // No Pfam domain
MIW1_082018_0_1um_scaffold_176_curated	MIW1_082018_0_1um_scaffold_176_curated_29	1	MIW1_082018_0_1um_scaffold_176_curated_37	-1	-8	fam14	putative peptidase M23 (VOG4910, 7.0%) // NTP_transf_2 (21.0%)
MIW1_082018_0_1um_scaffold_176_curated	MIW1_082018_0_1um_scaffold_176_curated_29	1	MIW1_082018_0_1um_scaffold_176_curated_38	-1	-9	fam46	hypothetical protein (VOG5709, 100.0%) // KTSC (100.0%)
MIW1_082018_0_1um_scaffold_176_curated	MIW1_082018_0_1um_scaffold_176_curated_29	1	MIW1_082018_0_1um_scaffold_176_curated_39	-1	-10	fam09	No pVOG domain // No Pfam domain
MIW2_09252017_15_scaffold_499_curated_circular	MIW2_09252017_15_scaffold_499_curated_circular_155	-1	MIW2_09252017_15_scaffold_499_curated_circular_145	1	-10	fam46	hypothetical protein (VOG5709, 100.0%) // KTSC (100.0%)
MIW2_09252017_15_scaffold_499_curated_circular	MIW2_09252017_15_scaffold_499_curated_circular_155	-1	MIW2_09252017_15_scaffold_499_curated_circular_146	1	-9	fam14	putative peptidase M23 (VOG4910, 7.0%) // NTP_transf_2 (21.0%)
MIW2_09252017_15_scaffold_499_curated_circular	MIW2_09252017_15_scaffold_499_curated_circular_155	-1	MIW2_09252017_15_scaffold_499_curated_circular_147	1	-8	fam25	No pVOG domain // No Pfam domain
MIW2_09252017_15_scaffold_499_curated_circular	MIW2_09252017_15_scaffold_499_curated_circular_155	-1	MIW2_09252017_15_scaffold_499_curated_circular_148	1	-7	fam34	No pVOG domain // No Pfam domain
MIW2_09252017_15_scaffold_499_curated_circular	MIW2_09252017_15_scaffold_499_curated_circular_155	-1	MIW2_09252017_15_scaffold_499_curated_circular_149	1	-6	fam13	No pVOG domain // No Pfam domain
MIW2_09252017_15_scaffold_499_curated_circular	MIW2_09252017_15_scaffold_499_curated_circular_155	-1	MIW2_09252017_15_scaffold_499_curated_circular_150	1	-5	fam24	No pVOG domain // No Pfam hit
MIW2_09252017_15_scaffold_499_curated_circular	MIW2_09252017_15_scaffold_499_curated_circular_155	-1	MIW2_09252017_15_scaffold_499_curated_circular_151	1	-4	fam03	hypothetical protein (VOG5779, 87.0%) // Terminase_6 (87.0%)
MIW2_09252017_15_scaffold_499_curated_circular	MIW2_09252017_15_scaffold_499_curated_circular_155	-1	MIW2_09252017_15_scaffold_499_curated_circular_152	1	-3	None	No pVOG domain // No Pfam domain
MIW2_09252017_15_scaffold_499_curated_circular	MIW2_09252017_15_scaffold_499_curated_circular_155	-1	MIW2_09252017_15_scaffold_499_curated_circular_153	1	-2	fam31	portal vertex protein (VOG1001, 100.0%) // Peptidase_S80 (100.0%)
MIW2_09252017_15_scaffold_499_curated_circular	MIW2_09252017_15_scaffold_499_curated_circular_155	-1	MIW2_09252017_15_scaffold_499_curated_circular_154	1	-1	fam20	No pVOG domain // No Pfam domain
MIW2_09252017_15_scaffold_499_curated_circular	MIW2_09252017_15_scaffold_499_curated_circular_155	-1	MIW2_09252017_15_scaffold_499_curated_circular_156	1	1	fam32	No pVOG hit // No Pfam domain
MIW2_09252017_15_scaffold_499_curated_circular	MIW2_09252017_15_scaffold_499_curated_circular_155	-1	MIW2_09252017_15_scaffold_499_curated_circular_157	1	2	fam23	prohead core scaffolding protein and protease (VOG0351, 100.0%) // Peptidase_S77 (100.0%)
MIW2_09252017_15_scaffold_499_curated_circular	MIW2_09252017_15_scaffold_499_curated_circular_155	-1	MIW2_09252017_15_scaffold_499_curated_circular_158	1	3	fam21	No pVOG domain // DUF4494 (100.0%)
MIW2_09252017_15_scaffold_499_curated_circular	MIW2_09252017_15_scaffold_499_curated_circular_155	-1	MIW2_09252017_15_scaffold_499_curated_circular_159	1	4	fam05	No pVOG domain // No Pfam domain
MIW2_09252017_15_scaffold_499_curated_circular	MIW2_09252017_15_scaffold_499_curated_circular_155	-1	MIW2_09252017_15_scaffold_499_curated_circular_160	1	5	fam06	major capsid protein (VOG0466, 100.0%) // Gp23 (95.0%)
MIW2_09252017_15_scaffold_499_curated_circular	MIW2_09252017_15_scaffold_499_curated_circular_155	-1	MIW2_09252017_15_scaffold_499_curated_circular_161	-1	-6	fam35	hypothetical protein (VOG4579, 100.0%) // ROS_MUCR (100.0%)
MIW2_09252017_15_scaffold_499_curated_circular	MIW2_09252017_15_scaffold_499_curated_circular_155	-1	MIW2_09252017_15_scaffold_499_curated_circular_162	-1	-7	fam37	No pVOG domain // No Pfam domain
MIW2_09252017_15_scaffold_499_curated_circular	MIW2_09252017_15_scaffold_499_curated_circular_155	-1	MIW2_09252017_15_scaffold_499_curated_circular_163	1	8	fam04	No pVOG domain // No Pfam hit
MIW2_09252017_15_scaffold_499_curated_circular	MIW2_09252017_15_scaffold_499_curated_circular_155	-1	MIW2_09252017_15_scaffold_499_curated_circular_164	-1	-9	fam16	No pVOG domain // No Pfam domain
MIW2_09252017_15_scaffold_499_curated_circular	MIW2_09252017_15_scaffold_499_curated_circular_155	-1	MIW2_09252017_15_scaffold_499_curated_circular_165	-1	-10	fam01	No pVOG domain // No Pfam domain
water-treatment_AWTP-2_inf_bulk_2_scaffold_59_curated	water-treatment_AWTP-2_inf_bulk_2_scaffold_59_curated_39	-1	water-treatment_AWTP-2_inf_bulk_2_scaffold_59_curated_29	1	-10	fam46	hypothetical protein (VOG5709, 100.0%) // KTSC (100.0%)
water-treatment_AWTP-2_inf_bulk_2_scaffold_59_curated	water-treatment_AWTP-2_inf_bulk_2_scaffold_59_curated_39	-1	water-treatment_AWTP-2_inf_bulk_2_scaffold_59_curated_30	1	-9	fam14	putative peptidase M23 (VOG4910, 7.0%) // NTP_transf_2 (21.0%)
water-treatment_AWTP-2_inf_bulk_2_scaffold_59_curated	water-treatment_AWTP-2_inf_bulk_2_scaffold_59_curated_39	-1	water-treatment_AWTP-2_inf_bulk_2_scaffold_59_curated_31	1	-8	fam25	No pVOG domain // No Pfam domain
water-treatment_AWTP-2_inf_bulk_2_scaffold_59_curated	water-treatment_AWTP-2_inf_bulk_2_scaffold_59_curated_39	-1	water-treatment_AWTP-2_inf_bulk_2_scaffold_59_curated_32	1	-7	fam34	No pVOG domain // No Pfam domain
water-treatment_AWTP-2_inf_bulk_2_scaffold_59_curated	water-treatment_AWTP-2_inf_bulk_2_scaffold_59_curated_39	-1	water-treatment_AWTP-2_inf_bulk_2_scaffold_59_curated_33	1	-6	fam13	No pVOG domain // No Pfam domain
water-treatment_AWTP-2_inf_bulk_2_scaffold_59_curated	water-treatment_AWTP-2_inf_bulk_2_scaffold_59_curated_39	-1	water-treatment_AWTP-2_inf_bulk_2_scaffold_59_curated_34	1	-5	fam24	No pVOG domain // No Pfam hit
water-treatment_AWTP-2_inf_bulk_2_scaffold_59_curated	water-treatment_AWTP-2_inf_bulk_2_scaffold_59_curated_39	-1	water-treatment_AWTP-2_inf_bulk_2_scaffold_59_curated_35	1	-4	fam03	hypothetical protein (VOG5779, 87.0%) // Terminase_6 (87.0%)
water-treatment_AWTP-2_inf_bulk_2_scaffold_59_curated	water-treatment_AWTP-2_inf_bulk_2_scaffold_59_curated_39	-1	water-treatment_AWTP-2_inf_bulk_2_scaffold_59_curated_36	1	-3	None	No pVOG domain // No Pfam domain
water-treatment_AWTP-2_inf_bulk_2_scaffold_59_curated	water-treatment_AWTP-2_inf_bulk_2_scaffold_59_curated_39	-1	water-treatment_AWTP-2_inf_bulk_2_scaffold_59_curated_37	1	-2	fam31	portal vertex protein (VOG1001, 100.0%) // Peptidase_S80 (100.0%)
water-treatment_AWTP-2_inf_bulk_2_scaffold_59_curated	water-treatment_AWTP-2_inf_bulk_2_scaffold_59_curated_39	-1	water-treatment_AWTP-2_inf_bulk_2_scaffold_59_curated_38	1	-1	fam20	No pVOG domain // No Pfam domain
water-treatment_AWTP-2_inf_bulk_2_scaffold_59_curated	water-treatment_AWTP-2_inf_bulk_2_scaffold_59_curated_39	-1	water-treatment_AWTP-2_inf_bulk_2_scaffold_59_curated_40	1	1	fam32	No pVOG hit // No Pfam domain
water-treatment_AWTP-2_inf_bulk_2_scaffold_59_curated	water-treatment_AWTP-2_inf_bulk_2_scaffold_59_curated_39	-1	water-treatment_AWTP-2_inf_bulk_2_scaffold_59_curated_41	1	2	fam23	prohead core scaffolding protein and protease (VOG0351, 100.0%) // Peptidase_S77 (100.0%)
water-treatment_AWTP-2_inf_bulk_2_scaffold_59_curated	water-treatment_AWTP-2_inf_bulk_2_scaffold_59_curated_39	-1	water-treatment_AWTP-2_inf_bulk_2_scaffold_59_curated_42	1	3	fam21	No pVOG domain // DUF4494 (100.0%)
water-treatment_AWTP-2_inf_bulk_2_scaffold_59_curated	water-treatment_AWTP-2_inf_bulk_2_scaffold_59_curated_39	-1	water-treatment_AWTP-2_inf_bulk_2_scaffold_59_curated_43	1	4	fam05	No pVOG domain // No Pfam domain
water-treatment_AWTP-2_inf_bulk_2_scaffold_59_curated	water-treatment_AWTP-2_inf_bulk_2_scaffold_59_curated_39	-1	water-treatment_AWTP-2_inf_bulk_2_scaffold_59_curated_44	1	5	fam06	major capsid protein (VOG0466, 100.0%) // Gp23 (95.0%)
water-treatment_AWTP-2_inf_bulk_2_scaffold_59_curated	water-treatment_AWTP-2_inf_bulk_2_scaffold_59_curated_39	-1	water-treatment_AWTP-2_inf_bulk_2_scaffold_59_curated_45	1	6	fam17	hypothetical protein (VOG5461, 6.0%) // No Pfam domain
water-treatment_AWTP-2_inf_bulk_2_scaffold_59_curated	water-treatment_AWTP-2_inf_bulk_2_scaffold_59_curated_39	-1	water-treatment_AWTP-2_inf_bulk_2_scaffold_59_curated_46	-1	-7	fam37	No pVOG domain // No Pfam domain
water-treatment_AWTP-2_inf_bulk_2_scaffold_59_curated	water-treatment_AWTP-2_inf_bulk_2_scaffold_59_curated_39	-1	water-treatment_AWTP-2_inf_bulk_2_scaffold_59_curated_47	1	8	fam04	No pVOG domain // No Pfam hit
water-treatment_AWTP-2_inf_bulk_2_scaffold_59_curated	water-treatment_AWTP-2_inf_bulk_2_scaffold_59_curated_39	-1	water-treatment_AWTP-2_inf_bulk_2_scaffold_59_curated_48	-1	-9	fam16	No pVOG domain // No Pfam domain
water-treatment_AWTP-2_inf_bulk_2_scaffold_59_curated	water-treatment_AWTP-2_inf_bulk_2_scaffold_59_curated_39	-1	water-treatment_AWTP-2_inf_bulk_2_scaffold_59_curated_49	-1	-10	fam01	No pVOG domain // No Pfam domain
Ga0209500_10000118	Ga0209500_10000118_78	-1	Ga0209500_10000118_68	1	-10	fam46	hypothetical protein (VOG5709, 100.0%) // KTSC (100.0%)
Ga0209500_10000118	Ga0209500_10000118_78	-1	Ga0209500_10000118_69	1	-9	fam14	putative peptidase M23 (VOG4910, 7.0%) // NTP_transf_2 (21.0%)
Ga0209500_10000118	Ga0209500_10000118_78	-1	Ga0209500_10000118_70	1	-8	fam01	No pVOG domain // No Pfam domain
Ga0209500_10000118	Ga0209500_10000118_78	-1	Ga0209500_10000118_71	1	-7	fam25	No pVOG domain // No Pfam domain
Ga0209500_10000118	Ga0209500_10000118_78	-1	Ga0209500_10000118_72	1	-6	fam34	No pVOG domain // No Pfam domain
Ga0209500_10000118	Ga0209500_10000118_78	-1	Ga0209500_10000118_73	1	-5	fam13	No pVOG domain // No Pfam domain
Ga0209500_10000118	Ga0209500_10000118_78	-1	Ga0209500_10000118_74	1	-4	fam24	No pVOG domain // No Pfam hit
Ga0209500_10000118	Ga0209500_10000118_78	-1	Ga0209500_10000118_75	1	-3	fam03	hypothetical protein (VOG5779, 87.0%) // Terminase_6 (87.0%)
Ga0209500_10000118	Ga0209500_10000118_78	-1	Ga0209500_10000118_76	1	-2	fam31	portal vertex protein (VOG1001, 100.0%) // Peptidase_S80 (100.0%)
Ga0209500_10000118	Ga0209500_10000118_78	-1	Ga0209500_10000118_77	1	-1	fam20	No pVOG domain // No Pfam domain
Ga0209500_10000118	Ga0209500_10000118_78	-1	Ga0209500_10000118_79	1	1	fam32	No pVOG hit // No Pfam domain
Ga0209500_10000118	Ga0209500_10000118_78	-1	Ga0209500_10000118_80	1	2	fam23	prohead core scaffolding protein and protease (VOG0351, 100.0%) // Peptidase_S77 (100.0%)
Ga0209500_10000118	Ga0209500_10000118_78	-1	Ga0209500_10000118_81	1	3	fam21	No pVOG domain // DUF4494 (100.0%)
Ga0209500_10000118	Ga0209500_10000118_78	-1	Ga0209500_10000118_82	1	4	fam05	No pVOG domain // No Pfam domain
Ga0209500_10000118	Ga0209500_10000118_78	-1	Ga0209500_10000118_83	1	5	fam06	major capsid protein (VOG0466, 100.0%) // Gp23 (95.0%)
Ga0209500_10000118	Ga0209500_10000118_78	-1	Ga0209500_10000118_84	1	6	fam07	No pVOG domain // No Pfam domain
Ga0209500_10000118	Ga0209500_10000118_78	-1	Ga0209500_10000118_85	-1	-7	None	No pVOG domain // No Pfam domain
Ga0209500_10000118	Ga0209500_10000118_78	-1	Ga0209500_10000118_86	-1	-8	fam37	No pVOG domain // No Pfam domain
Ga0209500_10000118	Ga0209500_10000118_78	-1	Ga0209500_10000118_87	1	9	fam04	No pVOG domain // No Pfam hit
Ga0209500_10000118	Ga0209500_10000118_78	-1	Ga0209500_10000118_88	-1	-10	fam16	No pVOG domain // No Pfam domain
LakeFargette_0920_ALND_scaffold_741314_curated	LakeFargette_0920_ALND_scaffold_741314_curated_158	-1	LakeFargette_0920_ALND_scaffold_741314_curated_148	1	-10	fam09	No pVOG domain // No Pfam domain
LakeFargette_0920_ALND_scaffold_741314_curated	LakeFargette_0920_ALND_scaffold_741314_curated_158	-1	LakeFargette_0920_ALND_scaffold_741314_curated_149	1	-9	fam46	hypothetical protein (VOG5709, 100.0%) // KTSC (100.0%)
LakeFargette_0920_ALND_scaffold_741314_curated	LakeFargette_0920_ALND_scaffold_741314_curated_158	-1	LakeFargette_0920_ALND_scaffold_741314_curated_150	1	-8	fam14	putative peptidase M23 (VOG4910, 7.0%) // NTP_transf_2 (21.0%)
LakeFargette_0920_ALND_scaffold_741314_curated	LakeFargette_0920_ALND_scaffold_741314_curated_158	-1	LakeFargette_0920_ALND_scaffold_741314_curated_151	1	-7	fam25	No pVOG domain // No Pfam domain
LakeFargette_0920_ALND_scaffold_741314_curated	LakeFargette_0920_ALND_scaffold_741314_curated_158	-1	LakeFargette_0920_ALND_scaffold_741314_curated_152	1	-6	fam34	No pVOG domain // No Pfam domain
LakeFargette_0920_ALND_scaffold_741314_curated	LakeFargette_0920_ALND_scaffold_741314_curated_158	-1	LakeFargette_0920_ALND_scaffold_741314_curated_153	1	-5	fam13	No pVOG domain // No Pfam domain
LakeFargette_0920_ALND_scaffold_741314_curated	LakeFargette_0920_ALND_scaffold_741314_curated_158	-1	LakeFargette_0920_ALND_scaffold_741314_curated_154	1	-4	fam03	hypothetical protein (VOG5779, 87.0%) // Terminase_6 (87.0%)
LakeFargette_0920_ALND_scaffold_741314_curated	LakeFargette_0920_ALND_scaffold_741314_curated_158	-1	LakeFargette_0920_ALND_scaffold_741314_curated_155	1	-3	fam02	No pVOG domain // No Pfam hit
LakeFargette_0920_ALND_scaffold_741314_curated	LakeFargette_0920_ALND_scaffold_741314_curated_158	-1	LakeFargette_0920_ALND_scaffold_741314_curated_156	1	-2	fam31	portal vertex protein (VOG1001, 100.0%) // Peptidase_S80 (100.0%)
LakeFargette_0920_ALND_scaffold_741314_curated	LakeFargette_0920_ALND_scaffold_741314_curated_158	-1	LakeFargette_0920_ALND_scaffold_741314_curated_157	1	-1	fam20	No pVOG domain // No Pfam domain
LakeFargette_0920_ALND_scaffold_741314_curated	LakeFargette_0920_ALND_scaffold_741314_curated_158	-1	LakeFargette_0920_ALND_scaffold_741314_curated_159	1	1	fam32	No pVOG hit // No Pfam domain
LakeFargette_0920_ALND_scaffold_741314_curated	LakeFargette_0920_ALND_scaffold_741314_curated_158	-1	LakeFargette_0920_ALND_scaffold_741314_curated_160	1	2	fam23	prohead core scaffolding protein and protease (VOG0351, 100.0%) // Peptidase_S77 (100.0%)
LakeFargette_0920_ALND_scaffold_741314_curated	LakeFargette_0920_ALND_scaffold_741314_curated_158	-1	LakeFargette_0920_ALND_scaffold_741314_curated_161	1	3	fam21	No pVOG domain // DUF4494 (100.0%)
LakeFargette_0920_ALND_scaffold_741314_curated	LakeFargette_0920_ALND_scaffold_741314_curated_158	-1	LakeFargette_0920_ALND_scaffold_741314_curated_162	1	4	fam05	No pVOG domain // No Pfam domain
LakeFargette_0920_ALND_scaffold_741314_curated	LakeFargette_0920_ALND_scaffold_741314_curated_158	-1	LakeFargette_0920_ALND_scaffold_741314_curated_163	1	5	fam06	major capsid protein (VOG0466, 100.0%) // Gp23 (95.0%)
LakeFargette_0920_ALND_scaffold_741314_curated	LakeFargette_0920_ALND_scaffold_741314_curated_158	-1	LakeFargette_0920_ALND_scaffold_741314_curated_164	-1	-6	fam37	No pVOG domain // No Pfam domain
LakeFargette_0920_ALND_scaffold_741314_curated	LakeFargette_0920_ALND_scaffold_741314_curated_158	-1	LakeFargette_0920_ALND_scaffold_741314_curated_165	1	7	fam04	No pVOG domain // No Pfam hit
LakeFargette_0920_ALND_scaffold_741314_curated	LakeFargette_0920_ALND_scaffold_741314_curated_158	-1	LakeFargette_0920_ALND_scaffold_741314_curated_166	-1	-8	fam16	No pVOG domain // No Pfam domain
LakeFargette_0920_ALND_scaffold_741314_curated	LakeFargette_0920_ALND_scaffold_741314_curated_158	-1	LakeFargette_0920_ALND_scaffold_741314_curated_167	-1	-9	fam08	No pVOG domain // No Pfam domain
LakeFargette_0920_ALND_scaffold_741314_curated	LakeFargette_0920_ALND_scaffold_741314_curated_158	-1	LakeFargette_0920_ALND_scaffold_741314_curated_168	-1	-10	fam01	No pVOG domain // No Pfam domain
B570J40625_100000679	B570J40625_100000679_47	1	B570J40625_100000679_37	1	-10	fam01	No pVOG domain // No Pfam domain
B570J40625_100000679	B570J40625_100000679_47	1	B570J40625_100000679_38	1	-9	fam08	No pVOG domain // No Pfam domain
B570J40625_100000679	B570J40625_100000679_47	1	B570J40625_100000679_39	1	-8	fam16	No pVOG domain // No Pfam domain
B570J40625_100000679	B570J40625_100000679_47	1	B570J40625_100000679_40	-1	7	fam04	No pVOG domain // No Pfam hit
B570J40625_100000679	B570J40625_100000679_47	1	B570J40625_100000679_41	1	-6	fam37	No pVOG domain // No Pfam domain
B570J40625_100000679	B570J40625_100000679_47	1	B570J40625_100000679_42	-1	5	fam06	major capsid protein (VOG0466, 100.0%) // Gp23 (95.0%)
B570J40625_100000679	B570J40625_100000679_47	1	B570J40625_100000679_43	-1	4	fam05	No pVOG domain // No Pfam domain
B570J40625_100000679	B570J40625_100000679_47	1	B570J40625_100000679_44	-1	3	fam21	No pVOG domain // DUF4494 (100.0%)
B570J40625_100000679	B570J40625_100000679_47	1	B570J40625_100000679_45	-1	2	fam23	prohead core scaffolding protein and protease (VOG0351, 100.0%) // Peptidase_S77 (100.0%)
B570J40625_100000679	B570J40625_100000679_47	1	B570J40625_100000679_46	-1	1	fam32	No pVOG hit // No Pfam domain
B570J40625_100000679	B570J40625_100000679_47	1	B570J40625_100000679_48	-1	-1	fam20	No pVOG domain // No Pfam domain
B570J40625_100000679	B570J40625_100000679_47	1	B570J40625_100000679_49	-1	-2	fam12	No pVOG domain // No Pfam domain
B570J40625_100000679	B570J40625_100000679_47	1	B570J40625_100000679_50	-1	-3	fam31	portal vertex protein (VOG1001, 100.0%) // Peptidase_S80 (100.0%)
B570J40625_100000679	B570J40625_100000679_47	1	B570J40625_100000679_51	-1	-4	fam02	No pVOG domain // No Pfam hit
B570J40625_100000679	B570J40625_100000679_47	1	B570J40625_100000679_52	-1	-5	fam03	hypothetical protein (VOG5779, 87.0%) // Terminase_6 (87.0%)
B570J40625_100000679	B570J40625_100000679_47	1	B570J40625_100000679_53	-1	-6	fam13	No pVOG domain // No Pfam domain
B570J40625_100000679	B570J40625_100000679_47	1	B570J40625_100000679_54	-1	-7	fam34	No pVOG domain // No Pfam domain
B570J40625_100000679	B570J40625_100000679_47	1	B570J40625_100000679_55	-1	-8	fam25	No pVOG domain // No Pfam domain
B570J40625_100000679	B570J40625_100000679_47	1	B570J40625_100000679_56	-1	-9	fam14	putative peptidase M23 (VOG4910, 7.0%) // NTP_transf_2 (21.0%)
B570J40625_100000679	B570J40625_100000679_47	1	B570J40625_100000679_57	-1	-10	fam46	hypothetical protein (VOG5709, 100.0%) // KTSC (100.0%)
ERR3687824_contig-140_132_curated_circular	ERR3687824_contig-140_132_curated_circular_221	-1	ERR3687824_contig-140_132_curated_circular_211	1	-10	fam09	No pVOG domain // No Pfam domain
ERR3687824_contig-140_132_curated_circular	ERR3687824_contig-140_132_curated_circular_221	-1	ERR3687824_contig-140_132_curated_circular_212	1	-9	fam14	putative peptidase M23 (VOG4910, 7.0%) // NTP_transf_2 (21.0%)
ERR3687824_contig-140_132_curated_circular	ERR3687824_contig-140_132_curated_circular_221	-1	ERR3687824_contig-140_132_curated_circular_213	1	-8	fam25	No pVOG domain // No Pfam domain
ERR3687824_contig-140_132_curated_circular	ERR3687824_contig-140_132_curated_circular_221	-1	ERR3687824_contig-140_132_curated_circular_214	1	-7	fam34	No pVOG domain // No Pfam domain
ERR3687824_contig-140_132_curated_circular	ERR3687824_contig-140_132_curated_circular_221	-1	ERR3687824_contig-140_132_curated_circular_215	1	-6	fam13	No pVOG domain // No Pfam domain
ERR3687824_contig-140_132_curated_circular	ERR3687824_contig-140_132_curated_circular_221	-1	ERR3687824_contig-140_132_curated_circular_216	1	-5	fam03	hypothetical protein (VOG5779, 87.0%) // Terminase_6 (87.0%)
ERR3687824_contig-140_132_curated_circular	ERR3687824_contig-140_132_curated_circular_221	-1	ERR3687824_contig-140_132_curated_circular_217	1	-4	fam02	No pVOG domain // No Pfam hit
ERR3687824_contig-140_132_curated_circular	ERR3687824_contig-140_132_curated_circular_221	-1	ERR3687824_contig-140_132_curated_circular_218	1	-3	fam31	portal vertex protein (VOG1001, 100.0%) // Peptidase_S80 (100.0%)
ERR3687824_contig-140_132_curated_circular	ERR3687824_contig-140_132_curated_circular_221	-1	ERR3687824_contig-140_132_curated_circular_219	1	-2	fam12	No pVOG domain // No Pfam domain
ERR3687824_contig-140_132_curated_circular	ERR3687824_contig-140_132_curated_circular_221	-1	ERR3687824_contig-140_132_curated_circular_220	1	-1	fam20	No pVOG domain // No Pfam domain
ERR3687824_contig-140_132_curated_circular	ERR3687824_contig-140_132_curated_circular_221	-1	ERR3687824_contig-140_132_curated_circular_222	1	1	fam32	No pVOG hit // No Pfam domain
ERR3687824_contig-140_132_curated_circular	ERR3687824_contig-140_132_curated_circular_221	-1	ERR3687824_contig-140_132_curated_circular_223	1	2	fam23	prohead core scaffolding protein and protease (VOG0351, 100.0%) // Peptidase_S77 (100.0%)
ERR3687824_contig-140_132_curated_circular	ERR3687824_contig-140_132_curated_circular_221	-1	ERR3687824_contig-140_132_curated_circular_224	1	3	fam21	No pVOG domain // DUF4494 (100.0%)
ERR3687824_contig-140_132_curated_circular	ERR3687824_contig-140_132_curated_circular_221	-1	ERR3687824_contig-140_132_curated_circular_225	1	4	fam05	No pVOG domain // No Pfam domain
ERR3687824_contig-140_132_curated_circular	ERR3687824_contig-140_132_curated_circular_221	-1	ERR3687824_contig-140_132_curated_circular_226	1	5	fam06	major capsid protein (VOG0466, 100.0%) // Gp23 (95.0%)
ERR3687824_contig-140_132_curated_circular	ERR3687824_contig-140_132_curated_circular_221	-1	ERR3687824_contig-140_132_curated_circular_227	1	6	fam17	hypothetical protein (VOG5461, 6.0%) // No Pfam domain
ERR3687824_contig-140_132_curated_circular	ERR3687824_contig-140_132_curated_circular_221	-1	ERR3687824_contig-140_132_curated_circular_228	-1	-7	fam37	No pVOG domain // No Pfam domain
ERR3687824_contig-140_132_curated_circular	ERR3687824_contig-140_132_curated_circular_221	-1	ERR3687824_contig-140_132_curated_circular_229	1	8	fam04	No pVOG domain // No Pfam hit
ERR3687824_contig-140_132_curated_circular	ERR3687824_contig-140_132_curated_circular_221	-1	ERR3687824_contig-140_132_curated_circular_230	-1	-9	None	No pVOG domain // No Pfam domain
ERR3687824_contig-140_132_curated_circular	ERR3687824_contig-140_132_curated_circular_221	-1	ERR3687824_contig-140_132_curated_circular_231	-1	-10	fam16	No pVOG domain // No Pfam domain
LacPavin_0920_SED1_scaffold_1342486_curated	LacPavin_0920_SED1_scaffold_1342486_curated_15	-1	LacPavin_0920_SED1_scaffold_1342486_curated_5	1	-10	fam09	No pVOG domain // No Pfam domain
LacPavin_0920_SED1_scaffold_1342486_curated	LacPavin_0920_SED1_scaffold_1342486_curated_15	-1	LacPavin_0920_SED1_scaffold_1342486_curated_6	1	-9	fam14	putative peptidase M23 (VOG4910, 7.0%) // NTP_transf_2 (21.0%)
LacPavin_0920_SED1_scaffold_1342486_curated	LacPavin_0920_SED1_scaffold_1342486_curated_15	-1	LacPavin_0920_SED1_scaffold_1342486_curated_7	1	-8	fam25	No pVOG domain // No Pfam domain
LacPavin_0920_SED1_scaffold_1342486_curated	LacPavin_0920_SED1_scaffold_1342486_curated_15	-1	LacPavin_0920_SED1_scaffold_1342486_curated_8	1	-7	fam34	No pVOG domain // No Pfam domain
LacPavin_0920_SED1_scaffold_1342486_curated	LacPavin_0920_SED1_scaffold_1342486_curated_15	-1	LacPavin_0920_SED1_scaffold_1342486_curated_9	1	-6	fam13	No pVOG domain // No Pfam domain
LacPavin_0920_SED1_scaffold_1342486_curated	LacPavin_0920_SED1_scaffold_1342486_curated_15	-1	LacPavin_0920_SED1_scaffold_1342486_curated_10	1	-5	fam03	hypothetical protein (VOG5779, 87.0%) // Terminase_6 (87.0%)
LacPavin_0920_SED1_scaffold_1342486_curated	LacPavin_0920_SED1_scaffold_1342486_curated_15	-1	LacPavin_0920_SED1_scaffold_1342486_curated_11	1	-4	fam02	No pVOG domain // No Pfam hit
LacPavin_0920_SED1_scaffold_1342486_curated	LacPavin_0920_SED1_scaffold_1342486_curated_15	-1	LacPavin_0920_SED1_scaffold_1342486_curated_12	1	-3	fam31	portal vertex protein (VOG1001, 100.0%) // Peptidase_S80 (100.0%)
LacPavin_0920_SED1_scaffold_1342486_curated	LacPavin_0920_SED1_scaffold_1342486_curated_15	-1	LacPavin_0920_SED1_scaffold_1342486_curated_13	1	-2	fam12	No pVOG domain // No Pfam domain
LacPavin_0920_SED1_scaffold_1342486_curated	LacPavin_0920_SED1_scaffold_1342486_curated_15	-1	LacPavin_0920_SED1_scaffold_1342486_curated_14	1	-1	fam20	No pVOG domain // No Pfam domain
LacPavin_0920_SED1_scaffold_1342486_curated	LacPavin_0920_SED1_scaffold_1342486_curated_15	-1	LacPavin_0920_SED1_scaffold_1342486_curated_16	1	1	fam32	No pVOG hit // No Pfam domain
LacPavin_0920_SED1_scaffold_1342486_curated	LacPavin_0920_SED1_scaffold_1342486_curated_15	-1	LacPavin_0920_SED1_scaffold_1342486_curated_17	1	2	fam23	prohead core scaffolding protein and protease (VOG0351, 100.0%) // Peptidase_S77 (100.0%)
LacPavin_0920_SED1_scaffold_1342486_curated	LacPavin_0920_SED1_scaffold_1342486_curated_15	-1	LacPavin_0920_SED1_scaffold_1342486_curated_18	1	3	fam21	No pVOG domain // DUF4494 (100.0%)
LacPavin_0920_SED1_scaffold_1342486_curated	LacPavin_0920_SED1_scaffold_1342486_curated_15	-1	LacPavin_0920_SED1_scaffold_1342486_curated_19	1	4	fam05	No pVOG domain // No Pfam domain
LacPavin_0920_SED1_scaffold_1342486_curated	LacPavin_0920_SED1_scaffold_1342486_curated_15	-1	LacPavin_0920_SED1_scaffold_1342486_curated_20	1	5	fam06	major capsid protein (VOG0466, 100.0%) // Gp23 (95.0%)
LacPavin_0920_SED1_scaffold_1342486_curated	LacPavin_0920_SED1_scaffold_1342486_curated_15	-1	LacPavin_0920_SED1_scaffold_1342486_curated_21	1	6	fam35	hypothetical protein (VOG4579, 100.0%) // ROS_MUCR (100.0%)
LacPavin_0818_WC40_scaffold_502928_curated	LacPavin_0818_WC40_scaffold_502928_curated_6	-1	LacPavin_0818_WC40_scaffold_502928_curated_1	1	-5	None	No pVOG domain // No Pfam domain
LacPavin_0818_WC40_scaffold_502928_curated	LacPavin_0818_WC40_scaffold_502928_curated_6	-1	LacPavin_0818_WC40_scaffold_502928_curated_2	1	-4	fam03	hypothetical protein (VOG5779, 87.0%) // Terminase_6 (87.0%)
LacPavin_0818_WC40_scaffold_502928_curated	LacPavin_0818_WC40_scaffold_502928_curated_6	-1	LacPavin_0818_WC40_scaffold_502928_curated_3	1	-3	None	No pVOG domain // No Pfam domain
LacPavin_0818_WC40_scaffold_502928_curated	LacPavin_0818_WC40_scaffold_502928_curated_6	-1	LacPavin_0818_WC40_scaffold_502928_curated_4	1	-2	fam31	portal vertex protein (VOG1001, 100.0%) // Peptidase_S80 (100.0%)
LacPavin_0818_WC40_scaffold_502928_curated	LacPavin_0818_WC40_scaffold_502928_curated_6	-1	LacPavin_0818_WC40_scaffold_502928_curated_5	1	-1	fam20	No pVOG domain // No Pfam domain
LacPavin_0818_WC40_scaffold_502928_curated	LacPavin_0818_WC40_scaffold_502928_curated_6	-1	LacPavin_0818_WC40_scaffold_502928_curated_7	1	1	fam32	No pVOG hit // No Pfam domain
LacPavin_0818_WC40_scaffold_502928_curated	LacPavin_0818_WC40_scaffold_502928_curated_6	-1	LacPavin_0818_WC40_scaffold_502928_curated_8	1	2	fam23	prohead core scaffolding protein and protease (VOG0351, 100.0%) // Peptidase_S77 (100.0%)
LacPavin_0818_WC40_scaffold_502928_curated	LacPavin_0818_WC40_scaffold_502928_curated_6	-1	LacPavin_0818_WC40_scaffold_502928_curated_9	1	3	fam21	No pVOG domain // DUF4494 (100.0%)
LacPavin_0818_WC40_scaffold_502928_curated	LacPavin_0818_WC40_scaffold_502928_curated_6	-1	LacPavin_0818_WC40_scaffold_502928_curated_10	1	4	fam05	No pVOG domain // No Pfam domain
LacPavin_0818_WC40_scaffold_502928_curated	LacPavin_0818_WC40_scaffold_502928_curated_6	-1	LacPavin_0818_WC40_scaffold_502928_curated_11	1	5	fam06	major capsid protein (VOG0466, 100.0%) // Gp23 (95.0%)
LacPavin_0818_WC40_scaffold_502928_curated	LacPavin_0818_WC40_scaffold_502928_curated_6	-1	LacPavin_0818_WC40_scaffold_502928_curated_12	1	6	fam17	hypothetical protein (VOG5461, 6.0%) // No Pfam domain
LacPavin_0818_WC40_scaffold_502928_curated	LacPavin_0818_WC40_scaffold_502928_curated_6	-1	LacPavin_0818_WC40_scaffold_502928_curated_13	1	7	fam30	putative endolysin (VOG0992, 17.0%) // PG_binding_1 (17.0%)
LacPavin_0818_WC40_scaffold_502928_curated	LacPavin_0818_WC40_scaffold_502928_curated_6	-1	LacPavin_0818_WC40_scaffold_502928_curated_14	1	8	None	No pVOG domain // No Pfam domain
LacPavin_0818_WC40_scaffold_502928_curated	LacPavin_0818_WC40_scaffold_502928_curated_6	-1	LacPavin_0818_WC40_scaffold_502928_curated_15	-1	-9	fam37	No pVOG domain // No Pfam domain
LacPavin_0818_WC40_scaffold_502928_curated	LacPavin_0818_WC40_scaffold_502928_curated_6	-1	LacPavin_0818_WC40_scaffold_502928_curated_16	1	10	fam04	No pVOG domain // No Pfam hit
MIW1_082018_0_1um_scaffold_1838_curated	MIW1_082018_0_1um_scaffold_1838_curated_5	-1	MIW1_082018_0_1um_scaffold_1838_curated_1	1	-4	fam03	hypothetical protein (VOG5779, 87.0%) // Terminase_6 (87.0%)
MIW1_082018_0_1um_scaffold_1838_curated	MIW1_082018_0_1um_scaffold_1838_curated_5	-1	MIW1_082018_0_1um_scaffold_1838_curated_2	1	-3	fam02	No pVOG domain // No Pfam hit
MIW1_082018_0_1um_scaffold_1838_curated	MIW1_082018_0_1um_scaffold_1838_curated_5	-1	MIW1_082018_0_1um_scaffold_1838_curated_3	1	-2	fam31	portal vertex protein (VOG1001, 100.0%) // Peptidase_S80 (100.0%)
MIW1_082018_0_1um_scaffold_1838_curated	MIW1_082018_0_1um_scaffold_1838_curated_5	-1	MIW1_082018_0_1um_scaffold_1838_curated_4	1	-1	fam20	No pVOG domain // No Pfam domain
MIW1_082018_0_1um_scaffold_1838_curated	MIW1_082018_0_1um_scaffold_1838_curated_5	-1	MIW1_082018_0_1um_scaffold_1838_curated_6	1	1	fam32	No pVOG hit // No Pfam domain
MIW1_082018_0_1um_scaffold_1838_curated	MIW1_082018_0_1um_scaffold_1838_curated_5	-1	MIW1_082018_0_1um_scaffold_1838_curated_7	1	2	fam23	prohead core scaffolding protein and protease (VOG0351, 100.0%) // Peptidase_S77 (100.0%)
MIW1_082018_0_1um_scaffold_1838_curated	MIW1_082018_0_1um_scaffold_1838_curated_5	-1	MIW1_082018_0_1um_scaffold_1838_curated_8	1	3	fam21	No pVOG domain // DUF4494 (100.0%)
MIW1_082018_0_1um_scaffold_1838_curated	MIW1_082018_0_1um_scaffold_1838_curated_5	-1	MIW1_082018_0_1um_scaffold_1838_curated_9	1	4	fam05	No pVOG domain // No Pfam domain
MIW1_082018_0_1um_scaffold_1838_curated	MIW1_082018_0_1um_scaffold_1838_curated_5	-1	MIW1_082018_0_1um_scaffold_1838_curated_10	1	5	fam06	major capsid protein (VOG0466, 100.0%) // Gp23 (95.0%)
LacPavin_0920_WC12_scaffold_705392_curated	LacPavin_0920_WC12_scaffold_705392_curated_6	-1	LacPavin_0920_WC12_scaffold_705392_curated_1	1	-5	fam03	hypothetical protein (VOG5779, 87.0%) // Terminase_6 (87.0%)
LacPavin_0920_WC12_scaffold_705392_curated	LacPavin_0920_WC12_scaffold_705392_curated_6	-1	LacPavin_0920_WC12_scaffold_705392_curated_2	1	-4	fam02	No pVOG domain // No Pfam hit
LacPavin_0920_WC12_scaffold_705392_curated	LacPavin_0920_WC12_scaffold_705392_curated_6	-1	LacPavin_0920_WC12_scaffold_705392_curated_3	1	-3	fam31	portal vertex protein (VOG1001, 100.0%) // Peptidase_S80 (100.0%)
LacPavin_0920_WC12_scaffold_705392_curated	LacPavin_0920_WC12_scaffold_705392_curated_6	-1	LacPavin_0920_WC12_scaffold_705392_curated_4	1	-2	fam12	No pVOG domain // No Pfam domain
LacPavin_0920_WC12_scaffold_705392_curated	LacPavin_0920_WC12_scaffold_705392_curated_6	-1	LacPavin_0920_WC12_scaffold_705392_curated_5	1	-1	fam20	No pVOG domain // No Pfam domain
LacPavin_0920_WC12_scaffold_705392_curated	LacPavin_0920_WC12_scaffold_705392_curated_6	-1	LacPavin_0920_WC12_scaffold_705392_curated_7	1	1	fam32	No pVOG hit // No Pfam domain
LacPavin_0920_WC12_scaffold_705392_curated	LacPavin_0920_WC12_scaffold_705392_curated_6	-1	LacPavin_0920_WC12_scaffold_705392_curated_8	1	2	fam23	prohead core scaffolding protein and protease (VOG0351, 100.0%) // Peptidase_S77 (100.0%)
LacPavin_0920_WC12_scaffold_705392_curated	LacPavin_0920_WC12_scaffold_705392_curated_6	-1	LacPavin_0920_WC12_scaffold_705392_curated_9	1	3	fam21	No pVOG domain // DUF4494 (100.0%)
LacPavin_0920_WC12_scaffold_705392_curated	LacPavin_0920_WC12_scaffold_705392_curated_6	-1	LacPavin_0920_WC12_scaffold_705392_curated_10	1	4	fam05	No pVOG domain // No Pfam domain
LacPavin_0920_WC12_scaffold_705392_curated	LacPavin_0920_WC12_scaffold_705392_curated_6	-1	LacPavin_0920_WC12_scaffold_705392_curated_11	1	5	fam06	major capsid protein (VOG0466, 100.0%) // Gp23 (95.0%)
LacPavin_0920_WC12_scaffold_705392_curated	LacPavin_0920_WC12_scaffold_705392_curated_6	-1	LacPavin_0920_WC12_scaffold_705392_curated_12	1	6	fam35	hypothetical protein (VOG4579, 100.0%) // ROS_MUCR (100.0%)
LacPavin_0920_WC12_scaffold_705392_curated	LacPavin_0920_WC12_scaffold_705392_curated_6	-1	LacPavin_0920_WC12_scaffold_705392_curated_13	-1	-7	fam37	No pVOG domain // No Pfam domain
LacPavin_0920_WC12_scaffold_705392_curated	LacPavin_0920_WC12_scaffold_705392_curated_6	-1	LacPavin_0920_WC12_scaffold_705392_curated_14	1	8	fam04	No pVOG domain // No Pfam hit
LacPavin_0920_WC12_scaffold_705392_curated	LacPavin_0920_WC12_scaffold_705392_curated_6	-1	LacPavin_0920_WC12_scaffold_705392_curated_15	-1	-9	fam16	No pVOG domain // No Pfam domain
LacPavin_0920_WC12_scaffold_705392_curated	LacPavin_0920_WC12_scaffold_705392_curated_6	-1	LacPavin_0920_WC12_scaffold_705392_curated_16	-1	-10	fam08	No pVOG domain // No Pfam domain
ERR3687830_contig-140_1658_curated	ERR3687830_contig-140_1658_curated_27	1	ERR3687830_contig-140_1658_curated_17	1	-10	fam16	No pVOG domain // No Pfam domain
ERR3687830_contig-140_1658_curated	ERR3687830_contig-140_1658_curated_27	1	ERR3687830_contig-140_1658_curated_18	1	-9	fam11	No pVOG domain // No Pfam domain
ERR3687830_contig-140_1658_curated	ERR3687830_contig-140_1658_curated_27	1	ERR3687830_contig-140_1658_curated_19	-1	8	fam04	No pVOG domain // No Pfam hit
ERR3687830_contig-140_1658_curated	ERR3687830_contig-140_1658_curated_27	1	ERR3687830_contig-140_1658_curated_20	1	-7	fam37	No pVOG domain // No Pfam domain
ERR3687830_contig-140_1658_curated	ERR3687830_contig-140_1658_curated_27	1	ERR3687830_contig-140_1658_curated_21	-1	6	fam44	No pVOG domain // zinc_ribbon_15 (86.0%)
ERR3687830_contig-140_1658_curated	ERR3687830_contig-140_1658_curated_27	1	ERR3687830_contig-140_1658_curated_22	-1	5	fam06	major capsid protein (VOG0466, 100.0%) // Gp23 (95.0%)
ERR3687830_contig-140_1658_curated	ERR3687830_contig-140_1658_curated_27	1	ERR3687830_contig-140_1658_curated_23	-1	4	fam05	No pVOG domain // No Pfam domain
ERR3687830_contig-140_1658_curated	ERR3687830_contig-140_1658_curated_27	1	ERR3687830_contig-140_1658_curated_24	-1	3	fam21	No pVOG domain // DUF4494 (100.0%)
ERR3687830_contig-140_1658_curated	ERR3687830_contig-140_1658_curated_27	1	ERR3687830_contig-140_1658_curated_25	-1	2	fam23	prohead core scaffolding protein and protease (VOG0351, 100.0%) // Peptidase_S77 (100.0%)
ERR3687830_contig-140_1658_curated	ERR3687830_contig-140_1658_curated_27	1	ERR3687830_contig-140_1658_curated_26	-1	1	fam32	No pVOG hit // No Pfam domain
ERR3687830_contig-140_1658_curated	ERR3687830_contig-140_1658_curated_27	1	ERR3687830_contig-140_1658_curated_28	-1	-1	fam20	No pVOG domain // No Pfam domain
ERR3687830_contig-140_1658_curated	ERR3687830_contig-140_1658_curated_27	1	ERR3687830_contig-140_1658_curated_29	-1	-2	fam31	portal vertex protein (VOG1001, 100.0%) // Peptidase_S80 (100.0%)
ERR3687830_contig-140_1658_curated	ERR3687830_contig-140_1658_curated_27	1	ERR3687830_contig-140_1658_curated_30	-1	-3	fam03	hypothetical protein (VOG5779, 87.0%) // Terminase_6 (87.0%)
ERR3687830_contig-140_1658_curated	ERR3687830_contig-140_1658_curated_27	1	ERR3687830_contig-140_1658_curated_31	-1	-4	fam24	No pVOG domain // No Pfam hit
ERR3687830_contig-140_1658_curated	ERR3687830_contig-140_1658_curated_27	1	ERR3687830_contig-140_1658_curated_32	-1	-5	fam13	No pVOG domain // No Pfam domain
ERR3687830_contig-140_1658_curated	ERR3687830_contig-140_1658_curated_27	1	ERR3687830_contig-140_1658_curated_33	-1	-6	fam34	No pVOG domain // No Pfam domain
ERR3687830_contig-140_1658_curated	ERR3687830_contig-140_1658_curated_27	1	ERR3687830_contig-140_1658_curated_34	-1	-7	fam25	No pVOG domain // No Pfam domain
ERR3687830_contig-140_1658_curated	ERR3687830_contig-140_1658_curated_27	1	ERR3687830_contig-140_1658_curated_35	-1	-8	fam01	No pVOG domain // No Pfam domain
ERR3687830_contig-140_1658_curated	ERR3687830_contig-140_1658_curated_27	1	ERR3687830_contig-140_1658_curated_36	-1	-9	fam14	putative peptidase M23 (VOG4910, 7.0%) // NTP_transf_2 (21.0%)
ERR3687830_contig-140_1658_curated	ERR3687830_contig-140_1658_curated_27	1	ERR3687830_contig-140_1658_curated_37	-1	-10	fam46	hypothetical protein (VOG5709, 100.0%) // KTSC (100.0%)
Ga0114978_10006124	Ga0114978_10006124_5	-1	Ga0114978_10006124_1	1	-4	fam24	No pVOG domain // No Pfam hit
Ga0114978_10006124	Ga0114978_10006124_5	-1	Ga0114978_10006124_2	1	-3	fam03	hypothetical protein (VOG5779, 87.0%) // Terminase_6 (87.0%)
Ga0114978_10006124	Ga0114978_10006124_5	-1	Ga0114978_10006124_3	1	-2	fam31	portal vertex protein (VOG1001, 100.0%) // Peptidase_S80 (100.0%)
Ga0114978_10006124	Ga0114978_10006124_5	-1	Ga0114978_10006124_4	1	-1	fam20	No pVOG domain // No Pfam domain
Ga0114978_10006124	Ga0114978_10006124_5	-1	Ga0114978_10006124_6	1	1	fam32	No pVOG hit // No Pfam domain
Ga0114978_10006124	Ga0114978_10006124_5	-1	Ga0114978_10006124_7	1	2	fam23	prohead core scaffolding protein and protease (VOG0351, 100.0%) // Peptidase_S77 (100.0%)
Ga0114978_10006124	Ga0114978_10006124_5	-1	Ga0114978_10006124_8	1	3	fam21	No pVOG domain // DUF4494 (100.0%)
Ga0114978_10006124	Ga0114978_10006124_5	-1	Ga0114978_10006124_9	1	4	fam05	No pVOG domain // No Pfam domain
Ga0114978_10006124	Ga0114978_10006124_5	-1	Ga0114978_10006124_10	1	5	fam06	major capsid protein (VOG0466, 100.0%) // Gp23 (95.0%)
MIW1_03122018_0_1um_scaffold_97_curated	MIW1_03122018_0_1um_scaffold_97_curated_34	-1	MIW1_03122018_0_1um_scaffold_97_curated_24	1	-10	fam46	hypothetical protein (VOG5709, 100.0%) // KTSC (100.0%)
MIW1_03122018_0_1um_scaffold_97_curated	MIW1_03122018_0_1um_scaffold_97_curated_34	-1	MIW1_03122018_0_1um_scaffold_97_curated_25	1	-9	fam14	putative peptidase M23 (VOG4910, 7.0%) // NTP_transf_2 (21.0%)
MIW1_03122018_0_1um_scaffold_97_curated	MIW1_03122018_0_1um_scaffold_97_curated_34	-1	MIW1_03122018_0_1um_scaffold_97_curated_26	1	-8	fam25	No pVOG domain // No Pfam domain
MIW1_03122018_0_1um_scaffold_97_curated	MIW1_03122018_0_1um_scaffold_97_curated_34	-1	MIW1_03122018_0_1um_scaffold_97_curated_27	1	-7	fam34	No pVOG domain // No Pfam domain
MIW1_03122018_0_1um_scaffold_97_curated	MIW1_03122018_0_1um_scaffold_97_curated_34	-1	MIW1_03122018_0_1um_scaffold_97_curated_28	1	-6	fam13	No pVOG domain // No Pfam domain
MIW1_03122018_0_1um_scaffold_97_curated	MIW1_03122018_0_1um_scaffold_97_curated_34	-1	MIW1_03122018_0_1um_scaffold_97_curated_29	1	-5	fam24	No pVOG domain // No Pfam hit
MIW1_03122018_0_1um_scaffold_97_curated	MIW1_03122018_0_1um_scaffold_97_curated_34	-1	MIW1_03122018_0_1um_scaffold_97_curated_30	1	-4	fam03	hypothetical protein (VOG5779, 87.0%) // Terminase_6 (87.0%)
MIW1_03122018_0_1um_scaffold_97_curated	MIW1_03122018_0_1um_scaffold_97_curated_34	-1	MIW1_03122018_0_1um_scaffold_97_curated_31	1	-3	fam02	No pVOG domain // No Pfam hit
MIW1_03122018_0_1um_scaffold_97_curated	MIW1_03122018_0_1um_scaffold_97_curated_34	-1	MIW1_03122018_0_1um_scaffold_97_curated_32	1	-2	fam31	portal vertex protein (VOG1001, 100.0%) // Peptidase_S80 (100.0%)
MIW1_03122018_0_1um_scaffold_97_curated	MIW1_03122018_0_1um_scaffold_97_curated_34	-1	MIW1_03122018_0_1um_scaffold_97_curated_33	1	-1	fam20	No pVOG domain // No Pfam domain
MIW1_03122018_0_1um_scaffold_97_curated	MIW1_03122018_0_1um_scaffold_97_curated_34	-1	MIW1_03122018_0_1um_scaffold_97_curated_35	1	1	fam32	No pVOG hit // No Pfam domain
MIW1_03122018_0_1um_scaffold_97_curated	MIW1_03122018_0_1um_scaffold_97_curated_34	-1	MIW1_03122018_0_1um_scaffold_97_curated_36	1	2	fam23	prohead core scaffolding protein and protease (VOG0351, 100.0%) // Peptidase_S77 (100.0%)
MIW1_03122018_0_1um_scaffold_97_curated	MIW1_03122018_0_1um_scaffold_97_curated_34	-1	MIW1_03122018_0_1um_scaffold_97_curated_37	1	3	fam21	No pVOG domain // DUF4494 (100.0%)
MIW1_03122018_0_1um_scaffold_97_curated	MIW1_03122018_0_1um_scaffold_97_curated_34	-1	MIW1_03122018_0_1um_scaffold_97_curated_38	1	4	fam05	No pVOG domain // No Pfam domain
MIW1_03122018_0_1um_scaffold_97_curated	MIW1_03122018_0_1um_scaffold_97_curated_34	-1	MIW1_03122018_0_1um_scaffold_97_curated_39	1	5	fam06	major capsid protein (VOG0466, 100.0%) // Gp23 (95.0%)
MIW1_03122018_0_1um_scaffold_97_curated	MIW1_03122018_0_1um_scaffold_97_curated_34	-1	MIW1_03122018_0_1um_scaffold_97_curated_40	1	6	fam17	hypothetical protein (VOG5461, 6.0%) // No Pfam domain
MIW1_03122018_0_1um_scaffold_97_curated	MIW1_03122018_0_1um_scaffold_97_curated_34	-1	MIW1_03122018_0_1um_scaffold_97_curated_41	-1	-7	fam37	No pVOG domain // No Pfam domain
MIW1_03122018_0_1um_scaffold_97_curated	MIW1_03122018_0_1um_scaffold_97_curated_34	-1	MIW1_03122018_0_1um_scaffold_97_curated_42	1	8	fam04	No pVOG domain // No Pfam hit
MIW1_03122018_0_1um_scaffold_97_curated	MIW1_03122018_0_1um_scaffold_97_curated_34	-1	MIW1_03122018_0_1um_scaffold_97_curated_43	-1	-9	fam16	No pVOG domain // No Pfam domain
MIW1_03122018_0_1um_scaffold_97_curated	MIW1_03122018_0_1um_scaffold_97_curated_34	-1	MIW1_03122018_0_1um_scaffold_97_curated_44	-1	-10	fam01	No pVOG domain // No Pfam domain
MIW1_092018_0_1um_scaffold_180_curated	MIW1_092018_0_1um_scaffold_180_curated_47	1	MIW1_092018_0_1um_scaffold_180_curated_37	1	-10	fam01	No pVOG domain // No Pfam domain
MIW1_092018_0_1um_scaffold_180_curated	MIW1_092018_0_1um_scaffold_180_curated_47	1	MIW1_092018_0_1um_scaffold_180_curated_38	1	-9	fam16	No pVOG domain // No Pfam domain
MIW1_092018_0_1um_scaffold_180_curated	MIW1_092018_0_1um_scaffold_180_curated_47	1	MIW1_092018_0_1um_scaffold_180_curated_39	-1	8	fam04	No pVOG domain // No Pfam hit
MIW1_092018_0_1um_scaffold_180_curated	MIW1_092018_0_1um_scaffold_180_curated_47	1	MIW1_092018_0_1um_scaffold_180_curated_40	1	-7	fam37	No pVOG domain // No Pfam domain
MIW1_092018_0_1um_scaffold_180_curated	MIW1_092018_0_1um_scaffold_180_curated_47	1	MIW1_092018_0_1um_scaffold_180_curated_41	-1	6	fam17	hypothetical protein (VOG5461, 6.0%) // No Pfam domain
MIW1_092018_0_1um_scaffold_180_curated	MIW1_092018_0_1um_scaffold_180_curated_47	1	MIW1_092018_0_1um_scaffold_180_curated_42	-1	5	fam06	major capsid protein (VOG0466, 100.0%) // Gp23 (95.0%)
MIW1_092018_0_1um_scaffold_180_curated	MIW1_092018_0_1um_scaffold_180_curated_47	1	MIW1_092018_0_1um_scaffold_180_curated_43	-1	4	fam05	No pVOG domain // No Pfam domain
MIW1_092018_0_1um_scaffold_180_curated	MIW1_092018_0_1um_scaffold_180_curated_47	1	MIW1_092018_0_1um_scaffold_180_curated_44	-1	3	fam21	No pVOG domain // DUF4494 (100.0%)
MIW1_092018_0_1um_scaffold_180_curated	MIW1_092018_0_1um_scaffold_180_curated_47	1	MIW1_092018_0_1um_scaffold_180_curated_45	-1	2	fam23	prohead core scaffolding protein and protease (VOG0351, 100.0%) // Peptidase_S77 (100.0%)
MIW1_092018_0_1um_scaffold_180_curated	MIW1_092018_0_1um_scaffold_180_curated_47	1	MIW1_092018_0_1um_scaffold_180_curated_46	-1	1	fam32	No pVOG hit // No Pfam domain
MIW1_092018_0_1um_scaffold_180_curated	MIW1_092018_0_1um_scaffold_180_curated_47	1	MIW1_092018_0_1um_scaffold_180_curated_48	-1	-1	fam20	No pVOG domain // No Pfam domain
MIW1_092018_0_1um_scaffold_180_curated	MIW1_092018_0_1um_scaffold_180_curated_47	1	MIW1_092018_0_1um_scaffold_180_curated_49	-1	-2	fam31	portal vertex protein (VOG1001, 100.0%) // Peptidase_S80 (100.0%)
MIW1_092018_0_1um_scaffold_180_curated	MIW1_092018_0_1um_scaffold_180_curated_47	1	MIW1_092018_0_1um_scaffold_180_curated_50	-1	-3	fam02	No pVOG domain // No Pfam hit
MIW1_092018_0_1um_scaffold_180_curated	MIW1_092018_0_1um_scaffold_180_curated_47	1	MIW1_092018_0_1um_scaffold_180_curated_51	-1	-4	fam03	hypothetical protein (VOG5779, 87.0%) // Terminase_6 (87.0%)
LacPavin_0419_WC53_scaffold_54094_curated	LacPavin_0419_WC53_scaffold_54094_curated_95	1	LacPavin_0419_WC53_scaffold_54094_curated_85	1	-10	fam11	No pVOG domain // No Pfam domain
LacPavin_0419_WC53_scaffold_54094_curated	LacPavin_0419_WC53_scaffold_54094_curated_95	1	LacPavin_0419_WC53_scaffold_54094_curated_86	-1	9	fam04	No pVOG domain // No Pfam hit
LacPavin_0419_WC53_scaffold_54094_curated	LacPavin_0419_WC53_scaffold_54094_curated_95	1	LacPavin_0419_WC53_scaffold_54094_curated_87	1	-8	fam37	No pVOG domain // No Pfam domain
LacPavin_0419_WC53_scaffold_54094_curated	LacPavin_0419_WC53_scaffold_54094_curated_95	1	LacPavin_0419_WC53_scaffold_54094_curated_88	-1	7	fam44	No pVOG domain // zinc_ribbon_15 (86.0%)
LacPavin_0419_WC53_scaffold_54094_curated	LacPavin_0419_WC53_scaffold_54094_curated_95	1	LacPavin_0419_WC53_scaffold_54094_curated_89	-1	6	fam17	hypothetical protein (VOG5461, 6.0%) // No Pfam domain
LacPavin_0419_WC53_scaffold_54094_curated	LacPavin_0419_WC53_scaffold_54094_curated_95	1	LacPavin_0419_WC53_scaffold_54094_curated_90	-1	5	fam06	major capsid protein (VOG0466, 100.0%) // Gp23 (95.0%)
LacPavin_0419_WC53_scaffold_54094_curated	LacPavin_0419_WC53_scaffold_54094_curated_95	1	LacPavin_0419_WC53_scaffold_54094_curated_91	-1	4	fam05	No pVOG domain // No Pfam domain
LacPavin_0419_WC53_scaffold_54094_curated	LacPavin_0419_WC53_scaffold_54094_curated_95	1	LacPavin_0419_WC53_scaffold_54094_curated_92	-1	3	fam21	No pVOG domain // DUF4494 (100.0%)
LacPavin_0419_WC53_scaffold_54094_curated	LacPavin_0419_WC53_scaffold_54094_curated_95	1	LacPavin_0419_WC53_scaffold_54094_curated_93	-1	2	fam23	prohead core scaffolding protein and protease (VOG0351, 100.0%) // Peptidase_S77 (100.0%)
LacPavin_0419_WC53_scaffold_54094_curated	LacPavin_0419_WC53_scaffold_54094_curated_95	1	LacPavin_0419_WC53_scaffold_54094_curated_94	-1	1	fam32	No pVOG hit // No Pfam domain
LacPavin_0419_WC53_scaffold_54094_curated	LacPavin_0419_WC53_scaffold_54094_curated_95	1	LacPavin_0419_WC53_scaffold_54094_curated_96	-1	-1	fam20	No pVOG domain // No Pfam domain
LacPavin_0419_WC53_scaffold_54094_curated	LacPavin_0419_WC53_scaffold_54094_curated_95	1	LacPavin_0419_WC53_scaffold_54094_curated_97	-1	-2	fam31	portal vertex protein (VOG1001, 100.0%) // Peptidase_S80 (100.0%)
LacPavin_0419_WC53_scaffold_54094_curated	LacPavin_0419_WC53_scaffold_54094_curated_95	1	LacPavin_0419_WC53_scaffold_54094_curated_98	-1	-3	fam03	hypothetical protein (VOG5779, 87.0%) // Terminase_6 (87.0%)
LacPavin_0419_WC53_scaffold_54094_curated	LacPavin_0419_WC53_scaffold_54094_curated_95	1	LacPavin_0419_WC53_scaffold_54094_curated_99	-1	-4	fam24	No pVOG domain // No Pfam hit
LacPavin_0419_WC53_scaffold_54094_curated	LacPavin_0419_WC53_scaffold_54094_curated_95	1	LacPavin_0419_WC53_scaffold_54094_curated_100	-1	-5	fam13	No pVOG domain // No Pfam domain
LacPavin_0419_WC53_scaffold_54094_curated	LacPavin_0419_WC53_scaffold_54094_curated_95	1	LacPavin_0419_WC53_scaffold_54094_curated_101	-1	-6	fam34	No pVOG domain // No Pfam domain
LacPavin_0419_WC53_scaffold_54094_curated	LacPavin_0419_WC53_scaffold_54094_curated_95	1	LacPavin_0419_WC53_scaffold_54094_curated_102	-1	-7	fam25	No pVOG domain // No Pfam domain
LacPavin_0419_WC53_scaffold_54094_curated	LacPavin_0419_WC53_scaffold_54094_curated_95	1	LacPavin_0419_WC53_scaffold_54094_curated_103	-1	-8	fam01	No pVOG domain // No Pfam domain
LacPavin_0419_WC53_scaffold_54094_curated	LacPavin_0419_WC53_scaffold_54094_curated_95	1	LacPavin_0419_WC53_scaffold_54094_curated_104	-1	-9	fam14	putative peptidase M23 (VOG4910, 7.0%) // NTP_transf_2 (21.0%)
LacPavin_0419_WC53_scaffold_54094_curated	LacPavin_0419_WC53_scaffold_54094_curated_95	1	LacPavin_0419_WC53_scaffold_54094_curated_105	-1	-10	fam46	hypothetical protein (VOG5709, 100.0%) // KTSC (100.0%)
MIW1_102019_0_1um_contig-140_1_curated	MIW1_102019_0_1um_contig-140_1_curated_9	-1	MIW1_102019_0_1um_contig-140_1_curated_1	1	-8	fam01	No pVOG domain // No Pfam domain
MIW1_102019_0_1um_contig-140_1_curated	MIW1_102019_0_1um_contig-140_1_curated_9	-1	MIW1_102019_0_1um_contig-140_1_curated_2	1	-7	fam25	No pVOG domain // No Pfam domain
MIW1_102019_0_1um_contig-140_1_curated	MIW1_102019_0_1um_contig-140_1_curated_9	-1	MIW1_102019_0_1um_contig-140_1_curated_3	1	-6	fam34	No pVOG domain // No Pfam domain
MIW1_102019_0_1um_contig-140_1_curated	MIW1_102019_0_1um_contig-140_1_curated_9	-1	MIW1_102019_0_1um_contig-140_1_curated_4	1	-5	fam13	No pVOG domain // No Pfam domain
MIW1_102019_0_1um_contig-140_1_curated	MIW1_102019_0_1um_contig-140_1_curated_9	-1	MIW1_102019_0_1um_contig-140_1_curated_5	1	-4	fam24	No pVOG domain // No Pfam hit
MIW1_102019_0_1um_contig-140_1_curated	MIW1_102019_0_1um_contig-140_1_curated_9	-1	MIW1_102019_0_1um_contig-140_1_curated_6	1	-3	fam03	hypothetical protein (VOG5779, 87.0%) // Terminase_6 (87.0%)
MIW1_102019_0_1um_contig-140_1_curated	MIW1_102019_0_1um_contig-140_1_curated_9	-1	MIW1_102019_0_1um_contig-140_1_curated_7	1	-2	fam31	portal vertex protein (VOG1001, 100.0%) // Peptidase_S80 (100.0%)
MIW1_102019_0_1um_contig-140_1_curated	MIW1_102019_0_1um_contig-140_1_curated_9	-1	MIW1_102019_0_1um_contig-140_1_curated_8	1	-1	fam20	No pVOG domain // No Pfam domain
MIW1_102019_0_1um_contig-140_1_curated	MIW1_102019_0_1um_contig-140_1_curated_9	-1	MIW1_102019_0_1um_contig-140_1_curated_10	1	1	fam32	No pVOG hit // No Pfam domain
MIW1_102019_0_1um_contig-140_1_curated	MIW1_102019_0_1um_contig-140_1_curated_9	-1	MIW1_102019_0_1um_contig-140_1_curated_11	1	2	fam23	prohead core scaffolding protein and protease (VOG0351, 100.0%) // Peptidase_S77 (100.0%)
MIW1_102019_0_1um_contig-140_1_curated	MIW1_102019_0_1um_contig-140_1_curated_9	-1	MIW1_102019_0_1um_contig-140_1_curated_12	1	3	fam21	No pVOG domain // DUF4494 (100.0%)
MIW1_102019_0_1um_contig-140_1_curated	MIW1_102019_0_1um_contig-140_1_curated_9	-1	MIW1_102019_0_1um_contig-140_1_curated_13	1	4	fam05	No pVOG domain // No Pfam domain
MIW1_102019_0_1um_contig-140_1_curated	MIW1_102019_0_1um_contig-140_1_curated_9	-1	MIW1_102019_0_1um_contig-140_1_curated_14	1	5	fam06	major capsid protein (VOG0466, 100.0%) // Gp23 (95.0%)
MIW1_102019_0_1um_contig-140_1_curated	MIW1_102019_0_1um_contig-140_1_curated_9	-1	MIW1_102019_0_1um_contig-140_1_curated_15	1	6	fam44	No pVOG domain // zinc_ribbon_15 (86.0%)
MIW1_102019_0_1um_contig-140_1_curated	MIW1_102019_0_1um_contig-140_1_curated_9	-1	MIW1_102019_0_1um_contig-140_1_curated_16	-1	-7	fam37	No pVOG domain // No Pfam domain
MIW1_102019_0_1um_contig-140_1_curated	MIW1_102019_0_1um_contig-140_1_curated_9	-1	MIW1_102019_0_1um_contig-140_1_curated_17	1	8	fam04	No pVOG domain // No Pfam hit
MIW1_102019_0_1um_contig-140_1_curated	MIW1_102019_0_1um_contig-140_1_curated_9	-1	MIW1_102019_0_1um_contig-140_1_curated_18	-1	-9	fam11	No pVOG domain // No Pfam domain
MIW1_102019_0_1um_contig-140_1_curated	MIW1_102019_0_1um_contig-140_1_curated_9	-1	MIW1_102019_0_1um_contig-140_1_curated_19	-1	-10	fam16	No pVOG domain // No Pfam domain
MIW2_10142018_0_1um_scaffold_317_curated	MIW2_10142018_0_1um_scaffold_317_curated_45	1	MIW2_10142018_0_1um_scaffold_317_curated_35	1	-10	fam47	No pVOG domain // No Pfam domain
MIW2_10142018_0_1um_scaffold_317_curated	MIW2_10142018_0_1um_scaffold_317_curated_45	1	MIW2_10142018_0_1um_scaffold_317_curated_36	1	-9	fam16	No pVOG domain // No Pfam domain
MIW2_10142018_0_1um_scaffold_317_curated	MIW2_10142018_0_1um_scaffold_317_curated_45	1	MIW2_10142018_0_1um_scaffold_317_curated_37	-1	8	fam04	No pVOG domain // No Pfam hit
MIW2_10142018_0_1um_scaffold_317_curated	MIW2_10142018_0_1um_scaffold_317_curated_45	1	MIW2_10142018_0_1um_scaffold_317_curated_38	1	-7	fam37	No pVOG domain // No Pfam domain
MIW2_10142018_0_1um_scaffold_317_curated	MIW2_10142018_0_1um_scaffold_317_curated_45	1	MIW2_10142018_0_1um_scaffold_317_curated_39	-1	6	fam17	hypothetical protein (VOG5461, 6.0%) // No Pfam domain
MIW2_10142018_0_1um_scaffold_317_curated	MIW2_10142018_0_1um_scaffold_317_curated_45	1	MIW2_10142018_0_1um_scaffold_317_curated_40	-1	5	fam06	major capsid protein (VOG0466, 100.0%) // Gp23 (95.0%)
MIW2_10142018_0_1um_scaffold_317_curated	MIW2_10142018_0_1um_scaffold_317_curated_45	1	MIW2_10142018_0_1um_scaffold_317_curated_41	-1	4	fam05	No pVOG domain // No Pfam domain
MIW2_10142018_0_1um_scaffold_317_curated	MIW2_10142018_0_1um_scaffold_317_curated_45	1	MIW2_10142018_0_1um_scaffold_317_curated_42	-1	3	fam21	No pVOG domain // DUF4494 (100.0%)
MIW2_10142018_0_1um_scaffold_317_curated	MIW2_10142018_0_1um_scaffold_317_curated_45	1	MIW2_10142018_0_1um_scaffold_317_curated_43	-1	2	fam23	prohead core scaffolding protein and protease (VOG0351, 100.0%) // Peptidase_S77 (100.0%)
MIW2_10142018_0_1um_scaffold_317_curated	MIW2_10142018_0_1um_scaffold_317_curated_45	1	MIW2_10142018_0_1um_scaffold_317_curated_44	-1	1	fam32	No pVOG hit // No Pfam domain
MIW2_10142018_0_1um_scaffold_317_curated	MIW2_10142018_0_1um_scaffold_317_curated_45	1	MIW2_10142018_0_1um_scaffold_317_curated_46	-1	-1	fam20	No pVOG domain // No Pfam domain
MIW2_10142018_0_1um_scaffold_317_curated	MIW2_10142018_0_1um_scaffold_317_curated_45	1	MIW2_10142018_0_1um_scaffold_317_curated_47	-1	-2	fam12	No pVOG domain // No Pfam domain
MIW2_10142018_0_1um_scaffold_317_curated	MIW2_10142018_0_1um_scaffold_317_curated_45	1	MIW2_10142018_0_1um_scaffold_317_curated_48	-1	-3	fam31	portal vertex protein (VOG1001, 100.0%) // Peptidase_S80 (100.0%)
MIW2_10142018_0_1um_scaffold_317_curated	MIW2_10142018_0_1um_scaffold_317_curated_45	1	MIW2_10142018_0_1um_scaffold_317_curated_49	-1	-4	fam02	No pVOG domain // No Pfam hit
MIW2_10142018_0_1um_scaffold_317_curated	MIW2_10142018_0_1um_scaffold_317_curated_45	1	MIW2_10142018_0_1um_scaffold_317_curated_50	-1	-5	fam03	hypothetical protein (VOG5779, 87.0%) // Terminase_6 (87.0%)
MIW2_10142018_0_1um_scaffold_317_curated	MIW2_10142018_0_1um_scaffold_317_curated_45	1	MIW2_10142018_0_1um_scaffold_317_curated_51	-1	-6	fam13	No pVOG domain // No Pfam domain
MIW2_10142018_0_1um_scaffold_317_curated	MIW2_10142018_0_1um_scaffold_317_curated_45	1	MIW2_10142018_0_1um_scaffold_317_curated_52	-1	-7	fam34	No pVOG domain // No Pfam domain
MIW2_10142018_0_1um_scaffold_317_curated	MIW2_10142018_0_1um_scaffold_317_curated_45	1	MIW2_10142018_0_1um_scaffold_317_curated_53	-1	-8	fam25	No pVOG domain // No Pfam domain
MIW2_10142018_0_1um_scaffold_317_curated	MIW2_10142018_0_1um_scaffold_317_curated_45	1	MIW2_10142018_0_1um_scaffold_317_curated_54	-1	-9	None	No pVOG domain // No Pfam domain
MIW2_10142018_0_1um_scaffold_317_curated	MIW2_10142018_0_1um_scaffold_317_curated_45	1	MIW2_10142018_0_1um_scaffold_317_curated_55	-1	-10	fam14	putative peptidase M23 (VOG4910, 7.0%) // NTP_transf_2 (21.0%)
LacPavin_0920_WC12_scaffold_848202_curated	LacPavin_0920_WC12_scaffold_848202_curated_26	-1	LacPavin_0920_WC12_scaffold_848202_curated_16	1	-10	fam46	hypothetical protein (VOG5709, 100.0%) // KTSC (100.0%)
LacPavin_0920_WC12_scaffold_848202_curated	LacPavin_0920_WC12_scaffold_848202_curated_26	-1	LacPavin_0920_WC12_scaffold_848202_curated_17	1	-9	fam14	putative peptidase M23 (VOG4910, 7.0%) // NTP_transf_2 (21.0%)
LacPavin_0920_WC12_scaffold_848202_curated	LacPavin_0920_WC12_scaffold_848202_curated_26	-1	LacPavin_0920_WC12_scaffold_848202_curated_18	1	-8	fam01	No pVOG domain // No Pfam domain
LacPavin_0920_WC12_scaffold_848202_curated	LacPavin_0920_WC12_scaffold_848202_curated_26	-1	LacPavin_0920_WC12_scaffold_848202_curated_19	1	-7	fam25	No pVOG domain // No Pfam domain
LacPavin_0920_WC12_scaffold_848202_curated	LacPavin_0920_WC12_scaffold_848202_curated_26	-1	LacPavin_0920_WC12_scaffold_848202_curated_20	1	-6	fam34	No pVOG domain // No Pfam domain
LacPavin_0920_WC12_scaffold_848202_curated	LacPavin_0920_WC12_scaffold_848202_curated_26	-1	LacPavin_0920_WC12_scaffold_848202_curated_21	1	-5	fam13	No pVOG domain // No Pfam domain
LacPavin_0920_WC12_scaffold_848202_curated	LacPavin_0920_WC12_scaffold_848202_curated_26	-1	LacPavin_0920_WC12_scaffold_848202_curated_22	1	-4	fam24	No pVOG domain // No Pfam hit
LacPavin_0920_WC12_scaffold_848202_curated	LacPavin_0920_WC12_scaffold_848202_curated_26	-1	LacPavin_0920_WC12_scaffold_848202_curated_23	1	-3	fam03	hypothetical protein (VOG5779, 87.0%) // Terminase_6 (87.0%)
LacPavin_0920_WC12_scaffold_848202_curated	LacPavin_0920_WC12_scaffold_848202_curated_26	-1	LacPavin_0920_WC12_scaffold_848202_curated_24	1	-2	fam31	portal vertex protein (VOG1001, 100.0%) // Peptidase_S80 (100.0%)
LacPavin_0920_WC12_scaffold_848202_curated	LacPavin_0920_WC12_scaffold_848202_curated_26	-1	LacPavin_0920_WC12_scaffold_848202_curated_25	1	-1	fam20	No pVOG domain // No Pfam domain
LacPavin_0920_WC12_scaffold_848202_curated	LacPavin_0920_WC12_scaffold_848202_curated_26	-1	LacPavin_0920_WC12_scaffold_848202_curated_27	1	1	fam32	No pVOG hit // No Pfam domain
LacPavin_0920_WC12_scaffold_848202_curated	LacPavin_0920_WC12_scaffold_848202_curated_26	-1	LacPavin_0920_WC12_scaffold_848202_curated_28	1	2	fam23	prohead core scaffolding protein and protease (VOG0351, 100.0%) // Peptidase_S77 (100.0%)
LacPavin_0920_WC12_scaffold_848202_curated	LacPavin_0920_WC12_scaffold_848202_curated_26	-1	LacPavin_0920_WC12_scaffold_848202_curated_29	1	3	fam21	No pVOG domain // DUF4494 (100.0%)
LacPavin_0920_WC12_scaffold_848202_curated	LacPavin_0920_WC12_scaffold_848202_curated_26	-1	LacPavin_0920_WC12_scaffold_848202_curated_30	1	4	fam05	No pVOG domain // No Pfam domain
LacPavin_0920_WC12_scaffold_848202_curated	LacPavin_0920_WC12_scaffold_848202_curated_26	-1	LacPavin_0920_WC12_scaffold_848202_curated_31	1	5	fam06	major capsid protein (VOG0466, 100.0%) // Gp23 (95.0%)
LacPavin_0920_WC12_scaffold_100422_curated_circular	LacPavin_0920_WC12_scaffold_100422_curated_circular_143	-1	LacPavin_0920_WC12_scaffold_100422_curated_circular_133	1	-10	fam46	hypothetical protein (VOG5709, 100.0%) // KTSC (100.0%)
LacPavin_0920_WC12_scaffold_100422_curated_circular	LacPavin_0920_WC12_scaffold_100422_curated_circular_143	-1	LacPavin_0920_WC12_scaffold_100422_curated_circular_134	1	-9	fam14	putative peptidase M23 (VOG4910, 7.0%) // NTP_transf_2 (21.0%)
LacPavin_0920_WC12_scaffold_100422_curated_circular	LacPavin_0920_WC12_scaffold_100422_curated_circular_143	-1	LacPavin_0920_WC12_scaffold_100422_curated_circular_135	1	-8	fam01	No pVOG domain // No Pfam domain
LacPavin_0920_WC12_scaffold_100422_curated_circular	LacPavin_0920_WC12_scaffold_100422_curated_circular_143	-1	LacPavin_0920_WC12_scaffold_100422_curated_circular_136	1	-7	fam25	No pVOG domain // No Pfam domain
LacPavin_0920_WC12_scaffold_100422_curated_circular	LacPavin_0920_WC12_scaffold_100422_curated_circular_143	-1	LacPavin_0920_WC12_scaffold_100422_curated_circular_137	1	-6	fam34	No pVOG domain // No Pfam domain
LacPavin_0920_WC12_scaffold_100422_curated_circular	LacPavin_0920_WC12_scaffold_100422_curated_circular_143	-1	LacPavin_0920_WC12_scaffold_100422_curated_circular_138	1	-5	fam13	No pVOG domain // No Pfam domain
LacPavin_0920_WC12_scaffold_100422_curated_circular	LacPavin_0920_WC12_scaffold_100422_curated_circular_143	-1	LacPavin_0920_WC12_scaffold_100422_curated_circular_139	1	-4	fam24	No pVOG domain // No Pfam hit
LacPavin_0920_WC12_scaffold_100422_curated_circular	LacPavin_0920_WC12_scaffold_100422_curated_circular_143	-1	LacPavin_0920_WC12_scaffold_100422_curated_circular_140	1	-3	fam03	hypothetical protein (VOG5779, 87.0%) // Terminase_6 (87.0%)
LacPavin_0920_WC12_scaffold_100422_curated_circular	LacPavin_0920_WC12_scaffold_100422_curated_circular_143	-1	LacPavin_0920_WC12_scaffold_100422_curated_circular_141	1	-2	fam31	portal vertex protein (VOG1001, 100.0%) // Peptidase_S80 (100.0%)
LacPavin_0920_WC12_scaffold_100422_curated_circular	LacPavin_0920_WC12_scaffold_100422_curated_circular_143	-1	LacPavin_0920_WC12_scaffold_100422_curated_circular_142	1	-1	fam20	No pVOG domain // No Pfam domain
LacPavin_0920_WC12_scaffold_100422_curated_circular	LacPavin_0920_WC12_scaffold_100422_curated_circular_143	-1	LacPavin_0920_WC12_scaffold_100422_curated_circular_144	1	1	fam32	No pVOG hit // No Pfam domain
LacPavin_0920_WC12_scaffold_100422_curated_circular	LacPavin_0920_WC12_scaffold_100422_curated_circular_143	-1	LacPavin_0920_WC12_scaffold_100422_curated_circular_145	1	2	fam23	prohead core scaffolding protein and protease (VOG0351, 100.0%) // Peptidase_S77 (100.0%)
LacPavin_0920_WC12_scaffold_100422_curated_circular	LacPavin_0920_WC12_scaffold_100422_curated_circular_143	-1	LacPavin_0920_WC12_scaffold_100422_curated_circular_146	1	3	fam21	No pVOG domain // DUF4494 (100.0%)
LacPavin_0920_WC12_scaffold_100422_curated_circular	LacPavin_0920_WC12_scaffold_100422_curated_circular_143	-1	LacPavin_0920_WC12_scaffold_100422_curated_circular_147	1	4	fam05	No pVOG domain // No Pfam domain
LacPavin_0920_WC12_scaffold_100422_curated_circular	LacPavin_0920_WC12_scaffold_100422_curated_circular_143	-1	LacPavin_0920_WC12_scaffold_100422_curated_circular_148	1	5	fam06	major capsid protein (VOG0466, 100.0%) // Gp23 (95.0%)
LacPavin_0920_WC12_scaffold_100422_curated_circular	LacPavin_0920_WC12_scaffold_100422_curated_circular_143	-1	LacPavin_0920_WC12_scaffold_100422_curated_circular_149	1	6	fam17	hypothetical protein (VOG5461, 6.0%) // No Pfam domain
LacPavin_0920_WC12_scaffold_100422_curated_circular	LacPavin_0920_WC12_scaffold_100422_curated_circular_143	-1	LacPavin_0920_WC12_scaffold_100422_curated_circular_150	1	7	fam19	No pVOG domain // OmpA (75.0%)
LacPavin_0920_WC12_scaffold_100422_curated_circular	LacPavin_0920_WC12_scaffold_100422_curated_circular_143	-1	LacPavin_0920_WC12_scaffold_100422_curated_circular_151	-1	-8	None	No pVOG domain // No Pfam domain
LacPavin_0920_WC12_scaffold_100422_curated_circular	LacPavin_0920_WC12_scaffold_100422_curated_circular_143	-1	LacPavin_0920_WC12_scaffold_100422_curated_circular_152	-1	-9	fam37	No pVOG domain // No Pfam domain
LacPavin_0920_WC12_scaffold_100422_curated_circular	LacPavin_0920_WC12_scaffold_100422_curated_circular_143	-1	LacPavin_0920_WC12_scaffold_100422_curated_circular_153	1	10	fam04	No pVOG domain // No Pfam hit
MIW4_02132018_6_5m_scaffold_399_curated_circular	MIW4_02132018_6_5m_scaffold_399_curated_circular_132	1	MIW4_02132018_6_5m_scaffold_399_curated_circular_122	-1	10	fam29	No pVOG domain // No Pfam domain
MIW4_02132018_6_5m_scaffold_399_curated_circular	MIW4_02132018_6_5m_scaffold_399_curated_circular_132	1	MIW4_02132018_6_5m_scaffold_399_curated_circular_123	-1	9	fam30	putative endolysin (VOG0992, 17.0%) // PG_binding_1 (17.0%)
MIW4_02132018_6_5m_scaffold_399_curated_circular	MIW4_02132018_6_5m_scaffold_399_curated_circular_132	1	MIW4_02132018_6_5m_scaffold_399_curated_circular_124	-1	8	fam41	No pVOG domain // No Pfam domain
MIW4_02132018_6_5m_scaffold_399_curated_circular	MIW4_02132018_6_5m_scaffold_399_curated_circular_132	1	MIW4_02132018_6_5m_scaffold_399_curated_circular_125	1	-7	fam48	No pVOG domain // No Pfam domain
MIW4_02132018_6_5m_scaffold_399_curated_circular	MIW4_02132018_6_5m_scaffold_399_curated_circular_132	1	MIW4_02132018_6_5m_scaffold_399_curated_circular_126	-1	6	fam17	hypothetical protein (VOG5461, 6.0%) // No Pfam domain
MIW4_02132018_6_5m_scaffold_399_curated_circular	MIW4_02132018_6_5m_scaffold_399_curated_circular_132	1	MIW4_02132018_6_5m_scaffold_399_curated_circular_127	-1	5	fam06	major capsid protein (VOG0466, 100.0%) // Gp23 (95.0%)
MIW4_02132018_6_5m_scaffold_399_curated_circular	MIW4_02132018_6_5m_scaffold_399_curated_circular_132	1	MIW4_02132018_6_5m_scaffold_399_curated_circular_128	-1	4	fam05	No pVOG domain // No Pfam domain
MIW4_02132018_6_5m_scaffold_399_curated_circular	MIW4_02132018_6_5m_scaffold_399_curated_circular_132	1	MIW4_02132018_6_5m_scaffold_399_curated_circular_129	-1	3	fam21	No pVOG domain // DUF4494 (100.0%)
MIW4_02132018_6_5m_scaffold_399_curated_circular	MIW4_02132018_6_5m_scaffold_399_curated_circular_132	1	MIW4_02132018_6_5m_scaffold_399_curated_circular_130	-1	2	fam23	prohead core scaffolding protein and protease (VOG0351, 100.0%) // Peptidase_S77 (100.0%)
MIW4_02132018_6_5m_scaffold_399_curated_circular	MIW4_02132018_6_5m_scaffold_399_curated_circular_132	1	MIW4_02132018_6_5m_scaffold_399_curated_circular_131	-1	1	fam32	No pVOG hit // No Pfam domain
MIW4_02132018_6_5m_scaffold_399_curated_circular	MIW4_02132018_6_5m_scaffold_399_curated_circular_132	1	MIW4_02132018_6_5m_scaffold_399_curated_circular_133	-1	-1	fam20	No pVOG domain // No Pfam domain
MIW4_02132018_6_5m_scaffold_399_curated_circular	MIW4_02132018_6_5m_scaffold_399_curated_circular_132	1	MIW4_02132018_6_5m_scaffold_399_curated_circular_134	-1	-2	fam31	portal vertex protein (VOG1001, 100.0%) // Peptidase_S80 (100.0%)
MIW4_02132018_6_5m_scaffold_399_curated_circular	MIW4_02132018_6_5m_scaffold_399_curated_circular_132	1	MIW4_02132018_6_5m_scaffold_399_curated_circular_135	-1	-3	fam02	No pVOG domain // No Pfam hit
MIW4_02132018_6_5m_scaffold_399_curated_circular	MIW4_02132018_6_5m_scaffold_399_curated_circular_132	1	MIW4_02132018_6_5m_scaffold_399_curated_circular_136	-1	-4	fam03	hypothetical protein (VOG5779, 87.0%) // Terminase_6 (87.0%)
MIW4_02132018_6_5m_scaffold_399_curated_circular	MIW4_02132018_6_5m_scaffold_399_curated_circular_132	1	MIW4_02132018_6_5m_scaffold_399_curated_circular_137	-1	-5	fam24	No pVOG domain // No Pfam hit
MIW4_02132018_6_5m_scaffold_399_curated_circular	MIW4_02132018_6_5m_scaffold_399_curated_circular_132	1	MIW4_02132018_6_5m_scaffold_399_curated_circular_138	-1	-6	fam13	No pVOG domain // No Pfam domain
MIW4_02132018_6_5m_scaffold_399_curated_circular	MIW4_02132018_6_5m_scaffold_399_curated_circular_132	1	MIW4_02132018_6_5m_scaffold_399_curated_circular_139	-1	-7	fam34	No pVOG domain // No Pfam domain
MIW4_02132018_6_5m_scaffold_399_curated_circular	MIW4_02132018_6_5m_scaffold_399_curated_circular_132	1	MIW4_02132018_6_5m_scaffold_399_curated_circular_140	-1	-8	fam25	No pVOG domain // No Pfam domain
MIW4_02132018_6_5m_scaffold_399_curated_circular	MIW4_02132018_6_5m_scaffold_399_curated_circular_132	1	MIW4_02132018_6_5m_scaffold_399_curated_circular_141	-1	-9	fam14	putative peptidase M23 (VOG4910, 7.0%) // NTP_transf_2 (21.0%)
MIW4_02132018_6_5m_scaffold_399_curated_circular	MIW4_02132018_6_5m_scaffold_399_curated_circular_132	1	MIW4_02132018_6_5m_scaffold_399_curated_circular_142	-1	-10	fam46	hypothetical protein (VOG5709, 100.0%) // KTSC (100.0%)
MIW4_P1_052019_9m_scaffold_339_curated_circular	MIW4_P1_052019_9m_scaffold_339_curated_circular_179	-1	MIW4_P1_052019_9m_scaffold_339_curated_circular_169	1	-10	fam46	hypothetical protein (VOG5709, 100.0%) // KTSC (100.0%)
MIW4_P1_052019_9m_scaffold_339_curated_circular	MIW4_P1_052019_9m_scaffold_339_curated_circular_179	-1	MIW4_P1_052019_9m_scaffold_339_curated_circular_170	1	-9	fam14	putative peptidase M23 (VOG4910, 7.0%) // NTP_transf_2 (21.0%)
MIW4_P1_052019_9m_scaffold_339_curated_circular	MIW4_P1_052019_9m_scaffold_339_curated_circular_179	-1	MIW4_P1_052019_9m_scaffold_339_curated_circular_171	1	-8	fam25	No pVOG domain // No Pfam domain
MIW4_P1_052019_9m_scaffold_339_curated_circular	MIW4_P1_052019_9m_scaffold_339_curated_circular_179	-1	MIW4_P1_052019_9m_scaffold_339_curated_circular_172	1	-7	fam34	No pVOG domain // No Pfam domain
MIW4_P1_052019_9m_scaffold_339_curated_circular	MIW4_P1_052019_9m_scaffold_339_curated_circular_179	-1	MIW4_P1_052019_9m_scaffold_339_curated_circular_173	1	-6	fam13	No pVOG domain // No Pfam domain
MIW4_P1_052019_9m_scaffold_339_curated_circular	MIW4_P1_052019_9m_scaffold_339_curated_circular_179	-1	MIW4_P1_052019_9m_scaffold_339_curated_circular_174	1	-5	fam24	No pVOG domain // No Pfam hit
MIW4_P1_052019_9m_scaffold_339_curated_circular	MIW4_P1_052019_9m_scaffold_339_curated_circular_179	-1	MIW4_P1_052019_9m_scaffold_339_curated_circular_175	1	-4	fam03	hypothetical protein (VOG5779, 87.0%) // Terminase_6 (87.0%)
MIW4_P1_052019_9m_scaffold_339_curated_circular	MIW4_P1_052019_9m_scaffold_339_curated_circular_179	-1	MIW4_P1_052019_9m_scaffold_339_curated_circular_176	1	-3	fam02	No pVOG domain // No Pfam hit
MIW4_P1_052019_9m_scaffold_339_curated_circular	MIW4_P1_052019_9m_scaffold_339_curated_circular_179	-1	MIW4_P1_052019_9m_scaffold_339_curated_circular_177	1	-2	fam31	portal vertex protein (VOG1001, 100.0%) // Peptidase_S80 (100.0%)
MIW4_P1_052019_9m_scaffold_339_curated_circular	MIW4_P1_052019_9m_scaffold_339_curated_circular_179	-1	MIW4_P1_052019_9m_scaffold_339_curated_circular_178	1	-1	fam20	No pVOG domain // No Pfam domain
MIW4_P1_052019_9m_scaffold_339_curated_circular	MIW4_P1_052019_9m_scaffold_339_curated_circular_179	-1	MIW4_P1_052019_9m_scaffold_339_curated_circular_180	1	1	fam32	No pVOG hit // No Pfam domain
MIW4_P1_052019_9m_scaffold_339_curated_circular	MIW4_P1_052019_9m_scaffold_339_curated_circular_179	-1	MIW4_P1_052019_9m_scaffold_339_curated_circular_181	1	2	fam23	prohead core scaffolding protein and protease (VOG0351, 100.0%) // Peptidase_S77 (100.0%)
MIW4_P1_052019_9m_scaffold_339_curated_circular	MIW4_P1_052019_9m_scaffold_339_curated_circular_179	-1	MIW4_P1_052019_9m_scaffold_339_curated_circular_182	1	3	fam21	No pVOG domain // DUF4494 (100.0%)
MIW4_P1_052019_9m_scaffold_339_curated_circular	MIW4_P1_052019_9m_scaffold_339_curated_circular_179	-1	MIW4_P1_052019_9m_scaffold_339_curated_circular_183	1	4	fam05	No pVOG domain // No Pfam domain
MIW4_P1_052019_9m_scaffold_339_curated_circular	MIW4_P1_052019_9m_scaffold_339_curated_circular_179	-1	MIW4_P1_052019_9m_scaffold_339_curated_circular_184	1	5	fam06	major capsid protein (VOG0466, 100.0%) // Gp23 (95.0%)
MIW4_P1_052019_9m_scaffold_339_curated_circular	MIW4_P1_052019_9m_scaffold_339_curated_circular_179	-1	MIW4_P1_052019_9m_scaffold_339_curated_circular_185	1	6	fam17	hypothetical protein (VOG5461, 6.0%) // No Pfam domain
MIW4_P1_052019_9m_scaffold_339_curated_circular	MIW4_P1_052019_9m_scaffold_339_curated_circular_179	-1	MIW4_P1_052019_9m_scaffold_339_curated_circular_186	-1	-7	fam48	No pVOG domain // No Pfam domain
MIW4_P1_052019_9m_scaffold_339_curated_circular	MIW4_P1_052019_9m_scaffold_339_curated_circular_179	-1	MIW4_P1_052019_9m_scaffold_339_curated_circular_187	1	8	fam41	No pVOG domain // No Pfam domain
MIW4_P1_052019_9m_scaffold_339_curated_circular	MIW4_P1_052019_9m_scaffold_339_curated_circular_179	-1	MIW4_P1_052019_9m_scaffold_339_curated_circular_188	1	9	fam30	putative endolysin (VOG0992, 17.0%) // PG_binding_1 (17.0%)
MIW4_P1_052019_9m_scaffold_339_curated_circular	MIW4_P1_052019_9m_scaffold_339_curated_circular_179	-1	MIW4_P1_052019_9m_scaffold_339_curated_circular_189	1	10	fam29	No pVOG domain // No Pfam domain
ERR3687823_contig-140_213_curated	ERR3687823_contig-140_213_curated_62	1	ERR3687823_contig-140_213_curated_52	1	-10	fam37	No pVOG domain // No Pfam domain
ERR3687823_contig-140_213_curated	ERR3687823_contig-140_213_curated_62	1	ERR3687823_contig-140_213_curated_53	-1	9	fam44	No pVOG domain // zinc_ribbon_15 (86.0%)
ERR3687823_contig-140_213_curated	ERR3687823_contig-140_213_curated_62	1	ERR3687823_contig-140_213_curated_54	1	-8	None	No pVOG domain // No Pfam domain
ERR3687823_contig-140_213_curated	ERR3687823_contig-140_213_curated_62	1	ERR3687823_contig-140_213_curated_55	-1	7	None	No pVOG domain // No Pfam domain
ERR3687823_contig-140_213_curated	ERR3687823_contig-140_213_curated_62	1	ERR3687823_contig-140_213_curated_56	-1	6	fam17	hypothetical protein (VOG5461, 6.0%) // No Pfam domain
ERR3687823_contig-140_213_curated	ERR3687823_contig-140_213_curated_62	1	ERR3687823_contig-140_213_curated_57	-1	5	fam06	major capsid protein (VOG0466, 100.0%) // Gp23 (95.0%)
ERR3687823_contig-140_213_curated	ERR3687823_contig-140_213_curated_62	1	ERR3687823_contig-140_213_curated_58	-1	4	fam05	No pVOG domain // No Pfam domain
ERR3687823_contig-140_213_curated	ERR3687823_contig-140_213_curated_62	1	ERR3687823_contig-140_213_curated_59	-1	3	fam21	No pVOG domain // DUF4494 (100.0%)
ERR3687823_contig-140_213_curated	ERR3687823_contig-140_213_curated_62	1	ERR3687823_contig-140_213_curated_60	-1	2	fam23	prohead core scaffolding protein and protease (VOG0351, 100.0%) // Peptidase_S77 (100.0%)
ERR3687823_contig-140_213_curated	ERR3687823_contig-140_213_curated_62	1	ERR3687823_contig-140_213_curated_61	-1	1	fam32	No pVOG hit // No Pfam domain
ERR3687823_contig-140_213_curated	ERR3687823_contig-140_213_curated_62	1	ERR3687823_contig-140_213_curated_63	-1	-1	fam20	No pVOG domain // No Pfam domain
ERR3687823_contig-140_213_curated	ERR3687823_contig-140_213_curated_62	1	ERR3687823_contig-140_213_curated_64	-1	-2	fam31	portal vertex protein (VOG1001, 100.0%) // Peptidase_S80 (100.0%)
ERR3687823_contig-140_213_curated	ERR3687823_contig-140_213_curated_62	1	ERR3687823_contig-140_213_curated_65	-1	-3	fam03	hypothetical protein (VOG5779, 87.0%) // Terminase_6 (87.0%)
ERR3687823_contig-140_213_curated	ERR3687823_contig-140_213_curated_62	1	ERR3687823_contig-140_213_curated_66	-1	-4	fam24	No pVOG domain // No Pfam hit
ERR3687823_contig-140_213_curated	ERR3687823_contig-140_213_curated_62	1	ERR3687823_contig-140_213_curated_67	-1	-5	fam13	No pVOG domain // No Pfam domain
ERR3687823_contig-140_213_curated	ERR3687823_contig-140_213_curated_62	1	ERR3687823_contig-140_213_curated_68	-1	-6	fam34	No pVOG domain // No Pfam domain
ERR3687823_contig-140_213_curated	ERR3687823_contig-140_213_curated_62	1	ERR3687823_contig-140_213_curated_69	-1	-7	fam25	No pVOG domain // No Pfam domain
ERR3687823_contig-140_213_curated	ERR3687823_contig-140_213_curated_62	1	ERR3687823_contig-140_213_curated_70	-1	-8	fam01	No pVOG domain // No Pfam domain
ERR3687823_contig-140_213_curated	ERR3687823_contig-140_213_curated_62	1	ERR3687823_contig-140_213_curated_71	-1	-9	fam14	putative peptidase M23 (VOG4910, 7.0%) // NTP_transf_2 (21.0%)
ERR3687823_contig-140_213_curated	ERR3687823_contig-140_213_curated_62	1	ERR3687823_contig-140_213_curated_72	-1	-10	fam46	hypothetical protein (VOG5709, 100.0%) // KTSC (100.0%)
B570J40625_100000096	B570J40625_100000096_47	1	B570J40625_100000096_37	1	-10	fam16	No pVOG domain // No Pfam domain
B570J40625_100000096	B570J40625_100000096_47	1	B570J40625_100000096_38	1	-9	fam11	No pVOG domain // No Pfam domain
B570J40625_100000096	B570J40625_100000096_47	1	B570J40625_100000096_39	-1	8	fam04	No pVOG domain // No Pfam hit
B570J40625_100000096	B570J40625_100000096_47	1	B570J40625_100000096_40	1	-7	fam37	No pVOG domain // No Pfam domain
B570J40625_100000096	B570J40625_100000096_47	1	B570J40625_100000096_41	-1	6	fam44	No pVOG domain // zinc_ribbon_15 (86.0%)
B570J40625_100000096	B570J40625_100000096_47	1	B570J40625_100000096_42	-1	5	fam06	major capsid protein (VOG0466, 100.0%) // Gp23 (95.0%)
B570J40625_100000096	B570J40625_100000096_47	1	B570J40625_100000096_43	-1	4	fam05	No pVOG domain // No Pfam domain
B570J40625_100000096	B570J40625_100000096_47	1	B570J40625_100000096_44	-1	3	fam21	No pVOG domain // DUF4494 (100.0%)
B570J40625_100000096	B570J40625_100000096_47	1	B570J40625_100000096_45	-1	2	fam23	prohead core scaffolding protein and protease (VOG0351, 100.0%) // Peptidase_S77 (100.0%)
B570J40625_100000096	B570J40625_100000096_47	1	B570J40625_100000096_46	-1	1	fam32	No pVOG hit // No Pfam domain
B570J40625_100000096	B570J40625_100000096_47	1	B570J40625_100000096_48	-1	-1	fam20	No pVOG domain // No Pfam domain
B570J40625_100000096	B570J40625_100000096_47	1	B570J40625_100000096_49	-1	-2	fam31	portal vertex protein (VOG1001, 100.0%) // Peptidase_S80 (100.0%)
B570J40625_100000096	B570J40625_100000096_47	1	B570J40625_100000096_50	-1	-3	fam03	hypothetical protein (VOG5779, 87.0%) // Terminase_6 (87.0%)
B570J40625_100000096	B570J40625_100000096_47	1	B570J40625_100000096_51	-1	-4	fam24	No pVOG domain // No Pfam hit
B570J40625_100000096	B570J40625_100000096_47	1	B570J40625_100000096_52	-1	-5	fam13	No pVOG domain // No Pfam domain
B570J40625_100000096	B570J40625_100000096_47	1	B570J40625_100000096_53	-1	-6	fam34	No pVOG domain // No Pfam domain
B570J40625_100000096	B570J40625_100000096_47	1	B570J40625_100000096_54	-1	-7	fam25	No pVOG domain // No Pfam domain
B570J40625_100000096	B570J40625_100000096_47	1	B570J40625_100000096_55	-1	-8	fam01	No pVOG domain // No Pfam domain
B570J40625_100000096	B570J40625_100000096_47	1	B570J40625_100000096_56	-1	-9	fam14	putative peptidase M23 (VOG4910, 7.0%) // NTP_transf_2 (21.0%)
B570J40625_100000096	B570J40625_100000096_47	1	B570J40625_100000096_57	-1	-10	fam46	hypothetical protein (VOG5709, 100.0%) // KTSC (100.0%)
Ga0207942_1000504	Ga0207942_1000504_7	-1	Ga0207942_1000504_1	1	-6	fam34	No pVOG domain // No Pfam domain
Ga0207942_1000504	Ga0207942_1000504_7	-1	Ga0207942_1000504_2	1	-5	fam13	No pVOG domain // No Pfam domain
Ga0207942_1000504	Ga0207942_1000504_7	-1	Ga0207942_1000504_3	1	-4	fam24	No pVOG domain // No Pfam hit
Ga0207942_1000504	Ga0207942_1000504_7	-1	Ga0207942_1000504_4	1	-3	fam03	hypothetical protein (VOG5779, 87.0%) // Terminase_6 (87.0%)
Ga0207942_1000504	Ga0207942_1000504_7	-1	Ga0207942_1000504_5	1	-2	fam31	portal vertex protein (VOG1001, 100.0%) // Peptidase_S80 (100.0%)
Ga0207942_1000504	Ga0207942_1000504_7	-1	Ga0207942_1000504_6	1	-1	fam20	No pVOG domain // No Pfam domain
Ga0207942_1000504	Ga0207942_1000504_7	-1	Ga0207942_1000504_8	1	1	fam32	No pVOG hit // No Pfam domain
Ga0207942_1000504	Ga0207942_1000504_7	-1	Ga0207942_1000504_9	1	2	fam23	prohead core scaffolding protein and protease (VOG0351, 100.0%) // Peptidase_S77 (100.0%)
Ga0207942_1000504	Ga0207942_1000504_7	-1	Ga0207942_1000504_10	1	3	fam21	No pVOG domain // DUF4494 (100.0%)
Ga0207942_1000504	Ga0207942_1000504_7	-1	Ga0207942_1000504_11	1	4	fam05	No pVOG domain // No Pfam domain
Ga0208235_1000288	Ga0208235_1000288_8	-1	Ga0208235_1000288_1	1	-7	fam25	No pVOG domain // No Pfam domain
Ga0208235_1000288	Ga0208235_1000288_8	-1	Ga0208235_1000288_2	1	-6	fam34	No pVOG domain // No Pfam domain
Ga0208235_1000288	Ga0208235_1000288_8	-1	Ga0208235_1000288_3	1	-5	fam13	No pVOG domain // No Pfam domain
Ga0208235_1000288	Ga0208235_1000288_8	-1	Ga0208235_1000288_4	1	-4	fam24	No pVOG domain // No Pfam hit
Ga0208235_1000288	Ga0208235_1000288_8	-1	Ga0208235_1000288_5	1	-3	fam03	hypothetical protein (VOG5779, 87.0%) // Terminase_6 (87.0%)
Ga0208235_1000288	Ga0208235_1000288_8	-1	Ga0208235_1000288_6	1	-2	fam31	portal vertex protein (VOG1001, 100.0%) // Peptidase_S80 (100.0%)
Ga0208235_1000288	Ga0208235_1000288_8	-1	Ga0208235_1000288_7	1	-1	fam20	No pVOG domain // No Pfam domain
Ga0208235_1000288	Ga0208235_1000288_8	-1	Ga0208235_1000288_9	1	1	fam32	No pVOG hit // No Pfam domain
Ga0208235_1000288	Ga0208235_1000288_8	-1	Ga0208235_1000288_10	1	2	fam23	prohead core scaffolding protein and protease (VOG0351, 100.0%) // Peptidase_S77 (100.0%)
Ga0208235_1000288	Ga0208235_1000288_8	-1	Ga0208235_1000288_11	1	3	fam21	No pVOG domain // DUF4494 (100.0%)
Ga0208235_1000288	Ga0208235_1000288_8	-1	Ga0208235_1000288_12	1	4	fam05	No pVOG domain // No Pfam domain
Ga0208235_1000288	Ga0208235_1000288_8	-1	Ga0208235_1000288_13	1	5	fam06	major capsid protein (VOG0466, 100.0%) // Gp23 (95.0%)
Ga0208600_1000085	Ga0208600_1000085_6	1	Ga0208600_1000085_1	-1	5	fam06	major capsid protein (VOG0466, 100.0%) // Gp23 (95.0%)
Ga0208600_1000085	Ga0208600_1000085_6	1	Ga0208600_1000085_2	-1	4	fam05	No pVOG domain // No Pfam domain
Ga0208600_1000085	Ga0208600_1000085_6	1	Ga0208600_1000085_3	-1	3	fam21	No pVOG domain // DUF4494 (100.0%)
Ga0208600_1000085	Ga0208600_1000085_6	1	Ga0208600_1000085_4	-1	2	fam23	prohead core scaffolding protein and protease (VOG0351, 100.0%) // Peptidase_S77 (100.0%)
Ga0208600_1000085	Ga0208600_1000085_6	1	Ga0208600_1000085_5	-1	1	fam32	No pVOG hit // No Pfam domain
Ga0208600_1000085	Ga0208600_1000085_6	1	Ga0208600_1000085_7	-1	-1	fam20	No pVOG domain // No Pfam domain
Ga0208600_1000085	Ga0208600_1000085_6	1	Ga0208600_1000085_8	-1	-2	fam31	portal vertex protein (VOG1001, 100.0%) // Peptidase_S80 (100.0%)
Ga0208600_1000085	Ga0208600_1000085_6	1	Ga0208600_1000085_9	-1	-3	fam03	hypothetical protein (VOG5779, 87.0%) // Terminase_6 (87.0%)
Ga0208600_1000085	Ga0208600_1000085_6	1	Ga0208600_1000085_10	-1	-4	fam24	No pVOG domain // No Pfam hit
Ga0208600_1000085	Ga0208600_1000085_6	1	Ga0208600_1000085_11	-1	-5	fam13	No pVOG domain // No Pfam domain
Ga0208600_1000085	Ga0208600_1000085_6	1	Ga0208600_1000085_12	-1	-6	fam34	No pVOG domain // No Pfam domain
LacPavin_0920_SED5_scaffold_502589_curated	LacPavin_0920_SED5_scaffold_502589_curated_49	-1	LacPavin_0920_SED5_scaffold_502589_curated_39	1	-10	fam34	No pVOG domain // No Pfam domain
LacPavin_0920_SED5_scaffold_502589_curated	LacPavin_0920_SED5_scaffold_502589_curated_49	-1	LacPavin_0920_SED5_scaffold_502589_curated_40	1	-9	fam13	No pVOG domain // No Pfam domain
LacPavin_0920_SED5_scaffold_502589_curated	LacPavin_0920_SED5_scaffold_502589_curated_49	-1	LacPavin_0920_SED5_scaffold_502589_curated_41	1	-8	fam24	No pVOG domain // No Pfam hit
LacPavin_0920_SED5_scaffold_502589_curated	LacPavin_0920_SED5_scaffold_502589_curated_49	-1	LacPavin_0920_SED5_scaffold_502589_curated_42	1	-7	fam03	hypothetical protein (VOG5779, 87.0%) // Terminase_6 (87.0%)
LacPavin_0920_SED5_scaffold_502589_curated	LacPavin_0920_SED5_scaffold_502589_curated_49	-1	LacPavin_0920_SED5_scaffold_502589_curated_43	1	-6	fam40	No pVOG domain // No Pfam domain
LacPavin_0920_SED5_scaffold_502589_curated	LacPavin_0920_SED5_scaffold_502589_curated_49	-1	LacPavin_0920_SED5_scaffold_502589_curated_44	1	-5	fam03	hypothetical protein (VOG5779, 87.0%) // Terminase_6 (87.0%)
LacPavin_0920_SED5_scaffold_502589_curated	LacPavin_0920_SED5_scaffold_502589_curated_49	-1	LacPavin_0920_SED5_scaffold_502589_curated_45	1	-4	fam15	hypothetical protein (VOG8236, 100.0%) // PG_binding_1 (100.0%)
LacPavin_0920_SED5_scaffold_502589_curated	LacPavin_0920_SED5_scaffold_502589_curated_49	-1	LacPavin_0920_SED5_scaffold_502589_curated_46	1	-3	fam02	No pVOG domain // No Pfam hit
LacPavin_0920_SED5_scaffold_502589_curated	LacPavin_0920_SED5_scaffold_502589_curated_49	-1	LacPavin_0920_SED5_scaffold_502589_curated_47	1	-2	fam31	portal vertex protein (VOG1001, 100.0%) // Peptidase_S80 (100.0%)
LacPavin_0920_SED5_scaffold_502589_curated	LacPavin_0920_SED5_scaffold_502589_curated_49	-1	LacPavin_0920_SED5_scaffold_502589_curated_48	1	-1	fam20	No pVOG domain // No Pfam domain
LacPavin_0920_SED5_scaffold_502589_curated	LacPavin_0920_SED5_scaffold_502589_curated_49	-1	LacPavin_0920_SED5_scaffold_502589_curated_50	1	1	fam32	No pVOG hit // No Pfam domain
LacPavin_0920_SED5_scaffold_502589_curated	LacPavin_0920_SED5_scaffold_502589_curated_49	-1	LacPavin_0920_SED5_scaffold_502589_curated_51	1	2	fam23	prohead core scaffolding protein and protease (VOG0351, 100.0%) // Peptidase_S77 (100.0%)
LacPavin_0920_SED5_scaffold_502589_curated	LacPavin_0920_SED5_scaffold_502589_curated_49	-1	LacPavin_0920_SED5_scaffold_502589_curated_52	1	3	fam21	No pVOG domain // DUF4494 (100.0%)
LacPavin_0920_SED5_scaffold_502589_curated	LacPavin_0920_SED5_scaffold_502589_curated_49	-1	LacPavin_0920_SED5_scaffold_502589_curated_53	1	4	fam05	No pVOG domain // No Pfam domain
LacPavin_0920_SED5_scaffold_502589_curated	LacPavin_0920_SED5_scaffold_502589_curated_49	-1	LacPavin_0920_SED5_scaffold_502589_curated_54	1	5	fam06	major capsid protein (VOG0466, 100.0%) // Gp23 (95.0%)
LacPavin_0920_SED5_scaffold_502589_curated	LacPavin_0920_SED5_scaffold_502589_curated_49	-1	LacPavin_0920_SED5_scaffold_502589_curated_55	1	6	fam35	hypothetical protein (VOG4579, 100.0%) // ROS_MUCR (100.0%)
LacPavin_0920_SED5_scaffold_502589_curated	LacPavin_0920_SED5_scaffold_502589_curated_49	-1	LacPavin_0920_SED5_scaffold_502589_curated_56	-1	-7	fam48	No pVOG domain // No Pfam domain
LacPavin_0920_SED5_scaffold_502589_curated	LacPavin_0920_SED5_scaffold_502589_curated_49	-1	LacPavin_0920_SED5_scaffold_502589_curated_57	1	8	fam30	putative endolysin (VOG0992, 17.0%) // PG_binding_1 (17.0%)
LacPavin_0920_SED5_scaffold_502589_curated	LacPavin_0920_SED5_scaffold_502589_curated_49	-1	LacPavin_0920_SED5_scaffold_502589_curated_58	-1	-9	fam28	No pVOG domain // No Pfam domain
LacPavin_0920_SED5_scaffold_502589_curated	LacPavin_0920_SED5_scaffold_502589_curated_49	-1	LacPavin_0920_SED5_scaffold_502589_curated_59	1	10	fam39	No pVOG domain // No Pfam domain
ERR3687826_contig-140_2335_curated	ERR3687826_contig-140_2335_curated_12	-1	ERR3687826_contig-140_2335_curated_2	1	-10	fam14	putative peptidase M23 (VOG4910, 7.0%) // NTP_transf_2 (21.0%)
ERR3687826_contig-140_2335_curated	ERR3687826_contig-140_2335_curated_12	-1	ERR3687826_contig-140_2335_curated_3	1	-9	None	No pVOG domain // No Pfam domain
ERR3687826_contig-140_2335_curated	ERR3687826_contig-140_2335_curated_12	-1	ERR3687826_contig-140_2335_curated_4	1	-8	fam25	No pVOG domain // No Pfam domain
ERR3687826_contig-140_2335_curated	ERR3687826_contig-140_2335_curated_12	-1	ERR3687826_contig-140_2335_curated_5	1	-7	fam34	No pVOG domain // No Pfam domain
ERR3687826_contig-140_2335_curated	ERR3687826_contig-140_2335_curated_12	-1	ERR3687826_contig-140_2335_curated_6	1	-6	fam13	No pVOG domain // No Pfam domain
ERR3687826_contig-140_2335_curated	ERR3687826_contig-140_2335_curated_12	-1	ERR3687826_contig-140_2335_curated_7	1	-5	fam24	No pVOG domain // No Pfam hit
ERR3687826_contig-140_2335_curated	ERR3687826_contig-140_2335_curated_12	-1	ERR3687826_contig-140_2335_curated_8	1	-4	fam03	hypothetical protein (VOG5779, 87.0%) // Terminase_6 (87.0%)
ERR3687826_contig-140_2335_curated	ERR3687826_contig-140_2335_curated_12	-1	ERR3687826_contig-140_2335_curated_9	1	-3	fam02	No pVOG domain // No Pfam hit
ERR3687826_contig-140_2335_curated	ERR3687826_contig-140_2335_curated_12	-1	ERR3687826_contig-140_2335_curated_10	1	-2	fam31	portal vertex protein (VOG1001, 100.0%) // Peptidase_S80 (100.0%)
ERR3687826_contig-140_2335_curated	ERR3687826_contig-140_2335_curated_12	-1	ERR3687826_contig-140_2335_curated_11	1	-1	fam20	No pVOG domain // No Pfam domain
ERR3687826_contig-140_2335_curated	ERR3687826_contig-140_2335_curated_12	-1	ERR3687826_contig-140_2335_curated_13	1	1	fam32	No pVOG hit // No Pfam domain
ERR3687826_contig-140_2335_curated	ERR3687826_contig-140_2335_curated_12	-1	ERR3687826_contig-140_2335_curated_14	1	2	fam23	prohead core scaffolding protein and protease (VOG0351, 100.0%) // Peptidase_S77 (100.0%)
ERR3687826_contig-140_2335_curated	ERR3687826_contig-140_2335_curated_12	-1	ERR3687826_contig-140_2335_curated_15	1	3	fam21	No pVOG domain // DUF4494 (100.0%)
ERR3687826_contig-140_2335_curated	ERR3687826_contig-140_2335_curated_12	-1	ERR3687826_contig-140_2335_curated_16	1	4	fam05	No pVOG domain // No Pfam domain
LacPavin_0419_WC53_scaffold_5167_curated	LacPavin_0419_WC53_scaffold_5167_curated_189	-1	LacPavin_0419_WC53_scaffold_5167_curated_179	1	-10	fam34	No pVOG domain // No Pfam domain
LacPavin_0419_WC53_scaffold_5167_curated	LacPavin_0419_WC53_scaffold_5167_curated_189	-1	LacPavin_0419_WC53_scaffold_5167_curated_180	1	-9	fam13	No pVOG domain // No Pfam domain
LacPavin_0419_WC53_scaffold_5167_curated	LacPavin_0419_WC53_scaffold_5167_curated_189	-1	LacPavin_0419_WC53_scaffold_5167_curated_181	1	-8	fam24	No pVOG domain // No Pfam hit
LacPavin_0419_WC53_scaffold_5167_curated	LacPavin_0419_WC53_scaffold_5167_curated_189	-1	LacPavin_0419_WC53_scaffold_5167_curated_182	1	-7	fam03	hypothetical protein (VOG5779, 87.0%) // Terminase_6 (87.0%)
LacPavin_0419_WC53_scaffold_5167_curated	LacPavin_0419_WC53_scaffold_5167_curated_189	-1	LacPavin_0419_WC53_scaffold_5167_curated_183	1	-6	fam40	No pVOG domain // No Pfam domain
LacPavin_0419_WC53_scaffold_5167_curated	LacPavin_0419_WC53_scaffold_5167_curated_189	-1	LacPavin_0419_WC53_scaffold_5167_curated_184	1	-5	fam03	hypothetical protein (VOG5779, 87.0%) // Terminase_6 (87.0%)
LacPavin_0419_WC53_scaffold_5167_curated	LacPavin_0419_WC53_scaffold_5167_curated_189	-1	LacPavin_0419_WC53_scaffold_5167_curated_185	1	-4	fam15	hypothetical protein (VOG8236, 100.0%) // PG_binding_1 (100.0%)
LacPavin_0419_WC53_scaffold_5167_curated	LacPavin_0419_WC53_scaffold_5167_curated_189	-1	LacPavin_0419_WC53_scaffold_5167_curated_186	1	-3	fam02	No pVOG domain // No Pfam hit
LacPavin_0419_WC53_scaffold_5167_curated	LacPavin_0419_WC53_scaffold_5167_curated_189	-1	LacPavin_0419_WC53_scaffold_5167_curated_187	1	-2	fam31	portal vertex protein (VOG1001, 100.0%) // Peptidase_S80 (100.0%)
LacPavin_0419_WC53_scaffold_5167_curated	LacPavin_0419_WC53_scaffold_5167_curated_189	-1	LacPavin_0419_WC53_scaffold_5167_curated_188	1	-1	fam20	No pVOG domain // No Pfam domain
LacPavin_0419_WC53_scaffold_5167_curated	LacPavin_0419_WC53_scaffold_5167_curated_189	-1	LacPavin_0419_WC53_scaffold_5167_curated_190	1	1	fam32	No pVOG hit // No Pfam domain
LacPavin_0419_WC53_scaffold_5167_curated	LacPavin_0419_WC53_scaffold_5167_curated_189	-1	LacPavin_0419_WC53_scaffold_5167_curated_191	1	2	fam23	prohead core scaffolding protein and protease (VOG0351, 100.0%) // Peptidase_S77 (100.0%)
LacPavin_0419_WC53_scaffold_5167_curated	LacPavin_0419_WC53_scaffold_5167_curated_189	-1	LacPavin_0419_WC53_scaffold_5167_curated_192	1	3	fam21	No pVOG domain // DUF4494 (100.0%)
LacPavin_0419_WC53_scaffold_5167_curated	LacPavin_0419_WC53_scaffold_5167_curated_189	-1	LacPavin_0419_WC53_scaffold_5167_curated_193	1	4	fam05	No pVOG domain // No Pfam domain
LacPavin_0419_WC53_scaffold_5167_curated	LacPavin_0419_WC53_scaffold_5167_curated_189	-1	LacPavin_0419_WC53_scaffold_5167_curated_194	1	5	fam06	major capsid protein (VOG0466, 100.0%) // Gp23 (95.0%)
LacPavin_0419_WC53_scaffold_5167_curated	LacPavin_0419_WC53_scaffold_5167_curated_189	-1	LacPavin_0419_WC53_scaffold_5167_curated_195	1	6	fam35	hypothetical protein (VOG4579, 100.0%) // ROS_MUCR (100.0%)
LacPavin_0419_WC53_scaffold_5167_curated	LacPavin_0419_WC53_scaffold_5167_curated_189	-1	LacPavin_0419_WC53_scaffold_5167_curated_196	-1	-7	fam48	No pVOG domain // No Pfam domain
LacPavin_0419_WC53_scaffold_5167_curated	LacPavin_0419_WC53_scaffold_5167_curated_189	-1	LacPavin_0419_WC53_scaffold_5167_curated_197	1	8	fam30	putative endolysin (VOG0992, 17.0%) // PG_binding_1 (17.0%)
LacPavin_0419_WC53_scaffold_5167_curated	LacPavin_0419_WC53_scaffold_5167_curated_189	-1	LacPavin_0419_WC53_scaffold_5167_curated_198	-1	-9	fam28	No pVOG domain // No Pfam domain
LacPavin_0419_WC53_scaffold_5167_curated	LacPavin_0419_WC53_scaffold_5167_curated_189	-1	LacPavin_0419_WC53_scaffold_5167_curated_199	1	10	fam39	No pVOG domain // No Pfam domain
LacPavin_0818_WC40_scaffold_756469_curated	LacPavin_0818_WC40_scaffold_756469_curated_22	1	LacPavin_0818_WC40_scaffold_756469_curated_12	-1	10	fam39	No pVOG domain // No Pfam domain
LacPavin_0818_WC40_scaffold_756469_curated	LacPavin_0818_WC40_scaffold_756469_curated_22	1	LacPavin_0818_WC40_scaffold_756469_curated_13	1	-9	fam28	No pVOG domain // No Pfam domain
LacPavin_0818_WC40_scaffold_756469_curated	LacPavin_0818_WC40_scaffold_756469_curated_22	1	LacPavin_0818_WC40_scaffold_756469_curated_14	-1	8	fam30	putative endolysin (VOG0992, 17.0%) // PG_binding_1 (17.0%)
LacPavin_0818_WC40_scaffold_756469_curated	LacPavin_0818_WC40_scaffold_756469_curated_22	1	LacPavin_0818_WC40_scaffold_756469_curated_15	1	-7	fam48	No pVOG domain // No Pfam domain
LacPavin_0818_WC40_scaffold_756469_curated	LacPavin_0818_WC40_scaffold_756469_curated_22	1	LacPavin_0818_WC40_scaffold_756469_curated_16	-1	6	fam35	hypothetical protein (VOG4579, 100.0%) // ROS_MUCR (100.0%)
LacPavin_0818_WC40_scaffold_756469_curated	LacPavin_0818_WC40_scaffold_756469_curated_22	1	LacPavin_0818_WC40_scaffold_756469_curated_17	-1	5	fam06	major capsid protein (VOG0466, 100.0%) // Gp23 (95.0%)
LacPavin_0818_WC40_scaffold_756469_curated	LacPavin_0818_WC40_scaffold_756469_curated_22	1	LacPavin_0818_WC40_scaffold_756469_curated_18	-1	4	fam05	No pVOG domain // No Pfam domain
LacPavin_0818_WC40_scaffold_756469_curated	LacPavin_0818_WC40_scaffold_756469_curated_22	1	LacPavin_0818_WC40_scaffold_756469_curated_19	-1	3	fam21	No pVOG domain // DUF4494 (100.0%)
LacPavin_0818_WC40_scaffold_756469_curated	LacPavin_0818_WC40_scaffold_756469_curated_22	1	LacPavin_0818_WC40_scaffold_756469_curated_20	-1	2	fam23	prohead core scaffolding protein and protease (VOG0351, 100.0%) // Peptidase_S77 (100.0%)
LacPavin_0818_WC40_scaffold_756469_curated	LacPavin_0818_WC40_scaffold_756469_curated_22	1	LacPavin_0818_WC40_scaffold_756469_curated_21	-1	1	fam32	No pVOG hit // No Pfam domain
LacPavin_0818_WC40_scaffold_756469_curated	LacPavin_0818_WC40_scaffold_756469_curated_22	1	LacPavin_0818_WC40_scaffold_756469_curated_23	-1	-1	fam20	No pVOG domain // No Pfam domain
LacPavin_0818_WC40_scaffold_756469_curated	LacPavin_0818_WC40_scaffold_756469_curated_22	1	LacPavin_0818_WC40_scaffold_756469_curated_24	-1	-2	fam31	portal vertex protein (VOG1001, 100.0%) // Peptidase_S80 (100.0%)
LacPavin_0818_WC40_scaffold_756469_curated	LacPavin_0818_WC40_scaffold_756469_curated_22	1	LacPavin_0818_WC40_scaffold_756469_curated_25	-1	-3	fam02	No pVOG domain // No Pfam hit
LacPavin_0818_WC40_scaffold_756469_curated	LacPavin_0818_WC40_scaffold_756469_curated_22	1	LacPavin_0818_WC40_scaffold_756469_curated_26	-1	-4	fam15	hypothetical protein (VOG8236, 100.0%) // PG_binding_1 (100.0%)
LacPavin_0818_WC40_scaffold_756469_curated	LacPavin_0818_WC40_scaffold_756469_curated_22	1	LacPavin_0818_WC40_scaffold_756469_curated_27	-1	-5	fam03	hypothetical protein (VOG5779, 87.0%) // Terminase_6 (87.0%)
LacPavin_0818_WC40_scaffold_756469_curated	LacPavin_0818_WC40_scaffold_756469_curated_22	1	LacPavin_0818_WC40_scaffold_756469_curated_28	-1	-6	fam40	No pVOG domain // No Pfam domain
LacPavin_0818_WC40_scaffold_756469_curated	LacPavin_0818_WC40_scaffold_756469_curated_22	1	LacPavin_0818_WC40_scaffold_756469_curated_29	-1	-7	fam03	hypothetical protein (VOG5779, 87.0%) // Terminase_6 (87.0%)
LacPavin_0818_WC40_scaffold_756469_curated	LacPavin_0818_WC40_scaffold_756469_curated_22	1	LacPavin_0818_WC40_scaffold_756469_curated_30	-1	-8	fam24	No pVOG domain // No Pfam hit
LacPavin_0818_WC40_scaffold_756469_curated	LacPavin_0818_WC40_scaffold_756469_curated_22	1	LacPavin_0818_WC40_scaffold_756469_curated_31	-1	-9	fam13	No pVOG domain // No Pfam domain
LacPavin_0818_WC40_scaffold_756469_curated	LacPavin_0818_WC40_scaffold_756469_curated_22	1	LacPavin_0818_WC40_scaffold_756469_curated_32	-1	-10	fam34	No pVOG domain // No Pfam domain
ERR3687826_contig-140_730_curated	ERR3687826_contig-140_730_curated_17	-1	ERR3687826_contig-140_730_curated_7	1	-10	fam09	No pVOG domain // No Pfam domain
ERR3687826_contig-140_730_curated	ERR3687826_contig-140_730_curated_17	-1	ERR3687826_contig-140_730_curated_8	1	-9	fam46	hypothetical protein (VOG5709, 100.0%) // KTSC (100.0%)
ERR3687826_contig-140_730_curated	ERR3687826_contig-140_730_curated_17	-1	ERR3687826_contig-140_730_curated_9	1	-8	fam14	putative peptidase M23 (VOG4910, 7.0%) // NTP_transf_2 (21.0%)
ERR3687826_contig-140_730_curated	ERR3687826_contig-140_730_curated_17	-1	ERR3687826_contig-140_730_curated_10	1	-7	fam25	No pVOG domain // No Pfam domain
ERR3687826_contig-140_730_curated	ERR3687826_contig-140_730_curated_17	-1	ERR3687826_contig-140_730_curated_11	1	-6	fam34	No pVOG domain // No Pfam domain
ERR3687826_contig-140_730_curated	ERR3687826_contig-140_730_curated_17	-1	ERR3687826_contig-140_730_curated_12	1	-5	fam13	No pVOG domain // No Pfam domain
ERR3687826_contig-140_730_curated	ERR3687826_contig-140_730_curated_17	-1	ERR3687826_contig-140_730_curated_13	1	-4	fam03	hypothetical protein (VOG5779, 87.0%) // Terminase_6 (87.0%)
ERR3687826_contig-140_730_curated	ERR3687826_contig-140_730_curated_17	-1	ERR3687826_contig-140_730_curated_14	1	-3	fam02	No pVOG domain // No Pfam hit
ERR3687826_contig-140_730_curated	ERR3687826_contig-140_730_curated_17	-1	ERR3687826_contig-140_730_curated_15	1	-2	fam31	portal vertex protein (VOG1001, 100.0%) // Peptidase_S80 (100.0%)
ERR3687826_contig-140_730_curated	ERR3687826_contig-140_730_curated_17	-1	ERR3687826_contig-140_730_curated_16	1	-1	fam20	No pVOG domain // No Pfam domain
ERR3687826_contig-140_730_curated	ERR3687826_contig-140_730_curated_17	-1	ERR3687826_contig-140_730_curated_18	1	1	fam32	No pVOG hit // No Pfam domain
ERR3687826_contig-140_730_curated	ERR3687826_contig-140_730_curated_17	-1	ERR3687826_contig-140_730_curated_19	1	2	fam23	prohead core scaffolding protein and protease (VOG0351, 100.0%) // Peptidase_S77 (100.0%)
ERR3687826_contig-140_730_curated	ERR3687826_contig-140_730_curated_17	-1	ERR3687826_contig-140_730_curated_20	1	3	fam21	No pVOG domain // DUF4494 (100.0%)
ERR3687826_contig-140_730_curated	ERR3687826_contig-140_730_curated_17	-1	ERR3687826_contig-140_730_curated_21	1	4	fam05	No pVOG domain // No Pfam domain
ERR3687826_contig-140_730_curated	ERR3687826_contig-140_730_curated_17	-1	ERR3687826_contig-140_730_curated_22	1	5	fam06	major capsid protein (VOG0466, 100.0%) // Gp23 (95.0%)
ERR3687826_contig-140_730_curated	ERR3687826_contig-140_730_curated_17	-1	ERR3687826_contig-140_730_curated_23	1	6	fam17	hypothetical protein (VOG5461, 6.0%) // No Pfam domain
ERR3687826_contig-140_730_curated	ERR3687826_contig-140_730_curated_17	-1	ERR3687826_contig-140_730_curated_24	-1	-7	fam37	No pVOG domain // No Pfam domain
ERR3687826_contig-140_730_curated	ERR3687826_contig-140_730_curated_17	-1	ERR3687826_contig-140_730_curated_25	1	8	None	No pVOG domain // No Pfam domain
LacPavin_0920_SED4_scaffold_1415489_curated	None	None	LacPavin_0920_SED4_scaffold_1415489_curated_118	None	None	None	No pVOG domain // No Pfam domain
LacPavin_0920_SED4_scaffold_1415489_curated	None	None	LacPavin_0920_SED4_scaffold_1415489_curated_119	None	None	None	No pVOG domain // No Pfam domain
LacPavin_0920_SED4_scaffold_1415489_curated	None	None	LacPavin_0920_SED4_scaffold_1415489_curated_120	None	None	fam14	putative peptidase M23 (VOG4910, 7.0%) // NTP_transf_2 (21.0%)
LacPavin_0920_SED4_scaffold_1415489_curated	None	None	LacPavin_0920_SED4_scaffold_1415489_curated_121	None	None	fam25	No pVOG domain // No Pfam domain
LacPavin_0920_SED4_scaffold_1415489_curated	None	None	LacPavin_0920_SED4_scaffold_1415489_curated_122	None	None	fam34	No pVOG domain // No Pfam domain
LacPavin_0920_SED4_scaffold_1415489_curated	None	None	LacPavin_0920_SED4_scaffold_1415489_curated_123	None	None	None	No pVOG domain // No Pfam domain
LacPavin_0920_SED4_scaffold_1415489_curated	None	None	LacPavin_0920_SED4_scaffold_1415489_curated_124	None	None	fam24	No pVOG domain // No Pfam hit
LacPavin_0920_SED4_scaffold_1415489_curated	None	None	LacPavin_0920_SED4_scaffold_1415489_curated_125	None	None	fam03	hypothetical protein (VOG5779, 87.0%) // Terminase_6 (87.0%)
LacPavin_0920_SED4_scaffold_1415489_curated	None	None	LacPavin_0920_SED4_scaffold_1415489_curated_126	None	None	fam31	portal vertex protein (VOG1001, 100.0%) // Peptidase_S80 (100.0%)
LacPavin_0920_SED4_scaffold_1415489_curated	None	None	LacPavin_0920_SED4_scaffold_1415489_curated_127	None	None	None	No pVOG domain // No Pfam domain
LacPavin_0920_SED4_scaffold_1415489_curated	None	None	LacPavin_0920_SED4_scaffold_1415489_curated_128	None	None	fam32	No pVOG hit // No Pfam domain
LacPavin_0920_SED4_scaffold_1415489_curated	None	None	LacPavin_0920_SED4_scaffold_1415489_curated_129	None	None	fam23	prohead core scaffolding protein and protease (VOG0351, 100.0%) // Peptidase_S77 (100.0%)
LacPavin_0920_SED4_scaffold_1415489_curated	None	None	LacPavin_0920_SED4_scaffold_1415489_curated_130	None	None	fam05	No pVOG domain // No Pfam domain
LacPavin_0920_SED4_scaffold_1415489_curated	None	None	LacPavin_0920_SED4_scaffold_1415489_curated_131	None	None	fam06	major capsid protein (VOG0466, 100.0%) // Gp23 (95.0%)
LacPavin_0920_SED4_scaffold_1415489_curated	None	None	LacPavin_0920_SED4_scaffold_1415489_curated_132	None	None	None	No pVOG domain // No Pfam domain
LacPavin_0920_SED4_scaffold_1415489_curated	None	None	LacPavin_0920_SED4_scaffold_1415489_curated_133	None	None	None	No pVOG domain // No Pfam domain
LacPavin_0920_SED4_scaffold_1415489_curated	None	None	LacPavin_0920_SED4_scaffold_1415489_curated_134	None	None	None	No pVOG domain // No Pfam domain
LacPavin_0920_SED4_scaffold_1415489_curated	None	None	LacPavin_0920_SED4_scaffold_1415489_curated_135	None	None	None	No pVOG domain // No Pfam domain
LacPavin_0920_SED4_scaffold_1415489_curated	None	None	LacPavin_0920_SED4_scaffold_1415489_curated_136	None	None	fam10	No pVOG domain // No Pfam domain
LacPavin_0920_SED4_scaffold_1415489_curated	None	None	LacPavin_0920_SED4_scaffold_1415489_curated_137	None	None	None	No pVOG domain // No Pfam domain
LacPavin_0920_SED3_scaffold_590541_curated_circular	None	None	LacPavin_0920_SED3_scaffold_590541_curated_circular_224	None	None	None	No pVOG domain // No Pfam domain
LacPavin_0920_SED3_scaffold_590541_curated_circular	None	None	LacPavin_0920_SED3_scaffold_590541_curated_circular_225	None	None	None	No pVOG domain // No Pfam domain
LacPavin_0920_SED3_scaffold_590541_curated_circular	None	None	LacPavin_0920_SED3_scaffold_590541_curated_circular_226	None	None	fam26	No pVOG domain // Recep_L_domain (25.0%)
LacPavin_0920_SED3_scaffold_590541_curated_circular	None	None	LacPavin_0920_SED3_scaffold_590541_curated_circular_227	None	None	fam03	hypothetical protein (VOG5779, 87.0%) // Terminase_6 (87.0%)
LacPavin_0920_SED3_scaffold_590541_curated_circular	None	None	LacPavin_0920_SED3_scaffold_590541_curated_circular_228	None	None	None	No pVOG domain // No Pfam domain
LacPavin_0920_SED3_scaffold_590541_curated_circular	None	None	LacPavin_0920_SED3_scaffold_590541_curated_circular_229	None	None	None	No pVOG domain // No Pfam domain
LacPavin_0920_SED3_scaffold_590541_curated_circular	None	None	LacPavin_0920_SED3_scaffold_590541_curated_circular_230	None	None	None	No pVOG domain // No Pfam domain
LacPavin_0920_SED3_scaffold_590541_curated_circular	None	None	LacPavin_0920_SED3_scaffold_590541_curated_circular_231	None	None	None	No pVOG domain // No Pfam domain
LacPavin_0920_SED3_scaffold_590541_curated_circular	None	None	LacPavin_0920_SED3_scaffold_590541_curated_circular_232	None	None	fam26	No pVOG domain // Recep_L_domain (25.0%)
LacPavin_0920_SED3_scaffold_590541_curated_circular	None	None	LacPavin_0920_SED3_scaffold_590541_curated_circular_233	None	None	fam31	portal vertex protein (VOG1001, 100.0%) // Peptidase_S80 (100.0%)
LacPavin_0920_SED3_scaffold_590541_curated_circular	None	None	LacPavin_0920_SED3_scaffold_590541_curated_circular_234	None	None	fam26	No pVOG domain // Recep_L_domain (25.0%)
LacPavin_0920_SED3_scaffold_590541_curated_circular	None	None	LacPavin_0920_SED3_scaffold_590541_curated_circular_235	None	None	None	No pVOG domain // No Pfam domain
LacPavin_0920_SED3_scaffold_590541_curated_circular	None	None	LacPavin_0920_SED3_scaffold_590541_curated_circular_236	None	None	None	No pVOG domain // No Pfam domain
LacPavin_0920_SED3_scaffold_590541_curated_circular	None	None	LacPavin_0920_SED3_scaffold_590541_curated_circular_237	None	None	None	No pVOG domain // No Pfam domain
LacPavin_0920_SED3_scaffold_590541_curated_circular	None	None	LacPavin_0920_SED3_scaffold_590541_curated_circular_238	None	None	None	No pVOG domain // No Pfam domain
LacPavin_0920_SED3_scaffold_590541_curated_circular	None	None	LacPavin_0920_SED3_scaffold_590541_curated_circular_239	None	None	None	No pVOG domain // No Pfam domain
LacPavin_0920_SED3_scaffold_590541_curated_circular	None	None	LacPavin_0920_SED3_scaffold_590541_curated_circular_240	None	None	fam32	No pVOG hit // No Pfam domain
LacPavin_0920_SED3_scaffold_590541_curated_circular	None	None	LacPavin_0920_SED3_scaffold_590541_curated_circular_241	None	None	fam23	prohead core scaffolding protein and protease (VOG0351, 100.0%) // Peptidase_S77 (100.0%)
LacPavin_0920_SED3_scaffold_590541_curated_circular	None	None	LacPavin_0920_SED3_scaffold_590541_curated_circular_242	None	None	fam26	No pVOG domain // Recep_L_domain (25.0%)
LacPavin_0920_SED3_scaffold_590541_curated_circular	None	None	LacPavin_0920_SED3_scaffold_590541_curated_circular_243	None	None	None	No pVOG domain // No Pfam domain

## Sheet: TS3
Supplementary Table S4 | Prediction of the bacterial hosts based on the bacterial taxonomic affiliations of the phage gene inventories. Only those bS21-encoding phages with a minimum genome size of 100 kbp were included for this analysis.
Genome Name	Scaffold name	Length (bp)	DOMAIN	Fraction	1st phylum	Fraction	2nd Phylum	Fraction	1st : 2nd	3rd Phylum	Fraction
LacPavin_0920_WC12_Phage_32_51_curated_circular	LacPavin_0920_WC12_scaffold_100422_curated_circular	330506	Unknown	0.6449	Bacteroidetes	0.1329	Proteobacteria	0.0386	3.44301	Firmicutes	0.0338
LacPavin_0920_WC12_Phage_29_32_curated_circular	LacPavin_0920_WC12_scaffold_1272205_curated_circular	318927	Unknown	0.688	Bacteroidetes	0.1327	Proteobacteria	0.0442	3.00226	Firmicutes	0.0197
MIW2_09252017_15_Phage_31_60_curated_circular	MIW2_09252017_15_scaffold_499_curated_circular	314906	Unknown	0.682	Bacteroidetes	0.1359	Proteobacteria	0.0369	3.68293	Firmicutes	0.0207
Rotsee_Lake_ERR3687830_Phage_35_29_curated_circular	ERR3687830_scaffold_69_curated_circular	307169	Unknown	0.6823	Bacteroidetes	0.138	Firmicutes	0.0286	4.82517	Proteobacteria	0.0286
MIW1_072018_0_1um_Phage_32_22_curated_circular	MIW1_072018_0_1um_scaffold_78_curated_circular	304948	Unknown	0.7264	Bacteroidetes	0.1169	Proteobacteria	0.0299	3.9097	Cyanobacteria	0.0174
MIW4_02132018_6_5m_Phage_31_33_curated_circular	MIW4_02132018_6_5m_scaffold_399_curated_circular	301936	Unknown	0.7249	Bacteroidetes	0.1282	Firmicutes	0.0256	5.00781	Proteobacteria	0.021
MIW4_P1_052019_9m_Phage_31_18_curated_circular	MIW4_P1_052019_9m_scaffold_339_curated_circular	301269	Unknown	0.7226	Bacteroidetes	0.1305	Firmicutes	0.0256	5.09766	Proteobacteria	0.021
LacPavin_0920_SED3_Phage_27_47	LacPavin_0920_SED3_scaffold_590541_curated	280347	Unknown	0.7635	Bacteroidetes	0.1054	Firmicutes	0.0258	4.08527	Proteobacteria	0.0234
LacPavin_0419_WC70S_Phage_34_16	LacPavin_0419_WC70S_scaffold_74029_curated	271133	Unknown	0.6524	Bacteroidetes	0.151	Firmicutes	0.0285	5.29825	Proteobacteria	0.0228
MIW1_102019_0_1um_Phage_32_24	MIW1_102019_0_1um_contig-140_1_curated	256298	Unknown	0.65	Bacteroidetes	0.1417	Firmicutes	0.0458	3.09389	Proteobacteria	0.0292
LacPavin_0920_Bacteroidetes_Phage_31_13	LakeFargette_0920_ALND_scaffold_741314_curated	244156	Unknown	0.6844	Bacteroidetes	0.1329	Proteobacteria	0.0432	3.07639	Firmicutes	0.0365
LacPavin_0419_WC53_Phage_28_13	LacPavin_0419_WC53_scaffold_5167_curated	237240	Unknown	0.7119	Bacteroidetes	0.1492	Firmicutes	0.0305	4.8918	Proteobacteria	0.0203
LacPavin_0419_WC53_Phage_32_34	LacPavin_0419_WC53_scaffold_54094_curated	192176	Unknown	0.6667	Bacteroidetes	0.1606	Proteobacteria	0.0361	4.44875	Microgenomates	0.0241
LacPavin_0920_SED5_Phage_30_45	LacPavin_0920_SED5_scaffold_502589_curated	165757	Unknown	0.6369	Bacteroidetes	0.1845	Proteobacteria	0.0476	3.87605	Firmicutes	0.0417
MIW4_09192017_0_5m_Phage_32_23	MIW4_09192017_0_5m_scaffold_30_curated	216230	Unknown	0.6082	Bacteroidetes	0.1754	Proteobacteria	0.0468	3.74786	Firmicutes	0.0292
MIW4_09192017_0_5m_Phage_32_8	MIW4_09192017_0_5m_scaffold_69_curated	118690	Unknown	0.7213	Bacteroidetes	0.1093	Proteobacteria	0.0383	2.85379	Proteobacteria	0.0164
MIW4_02132018_0_5m_Phage_35_23	MIW4_02132018_0_5m_scaffold_114_curated	130211	Unknown	0.5775	Bacteroidetes	0.1268	Microgenomates	0.0423	2.99764	Proteobacteria	0.0423
Rotsee_Lake_ERR3687824_phage_31_23	ERR3687824_contig-140_132_curated	292785	Unknown	0.8171	Bacteroidetes	0.0732	Firmicutes	0.0244	3	Cyanobacteria	0.0122

## Sheet: TS4
Supplementary Table S3 | The relative abundance of Bacteroidetes classes in the freshwater samples analyzed in this study based on ribosomal protein S3.
Classes	MIW1_03122018_0_1um	MIW1_072018_0_1um	MIW1_09252017_20	MIW2_09252017_15	LakeFargette_0920_ALND	ERR3687827	ERR3687823	ERR3687825	LacPavin_0419_WC53	LacPavin_0920_WC57	LacPavin_0818_WC45	LacPavin_0818_WC55	MIW3_04162018_0_1um	LacPavin_0818_WC40	LacPavin_0818_WC50	ERR3687830	ERR3687828	ERR3687829	LacPavin_0920_WC12	ERR3687821	ERR3687822	ERR3687824	MIW1_092018_0_1um	MIW1_102019_0_1um	MIW2_09252018_0_1um	MIW3_04162018_0_2um	MIW4_02132018_0_5m	MIW4_02132018_6_5m	MIW1_03122018_0_2um	MIW4_P1_052019_9m	ERR3687826	MIW2_10142018_0_1um	MIW1_082018_0_1um	MIW4_09192017_0_5m	water-treatment_AWTP-2_inf_bulk_2	LacPavin_0920_SED3	LacPavin_0920_SED4	LacPavin_0920_SED5	LacPavin_0920_SED1	LacPavin_0920_SED2	LacPavin_0419_WC70S	LacPavin_0920_WC90	LacPavin_0419_WC90	LacPavin_0419_WC70L	LacPavin_0920_WC70
Cytophagia	0	0.128624	0.011759	0.0579161	0.00870989	0.0266044	0.0481315	0.0381892	0.00340377	0.0114125	0.0083589	0.0108348	0	0.017328	0.0057517	0.0167556	0.0148147	0.0176131	0.0140842	0.0241811	0.0236541	0.0125691	0	0.008991	0.00999025	0	0	0	0.0318857	0.00765068	0.00919828	0.00400236	0.0185503	0.0141824	0.00446004	0.0275972	0.0255181	0.0342809	0.011723	0.0159263	0.0108112	0.0127962	0.0209481	0.0213601	0.0195772
Sphingobacteriia	0	0.0067945	0.0217087	0.00760534	0.00284667	0.00650161	0.0068826	0.00530939	0.00090729	0.0112121	0.0110446	0.011948	0	0.00582241	0.00192923	0.0143043	0.0161711	0.0180702	0.00633498	0.0063859	0.00433728	0.0122479	0.00191315	0	0.00764476	0	0.0107176	0.011172	0.0614769	0.00772003	0.00729277	0.00667031	0	0.0168719	0	0.00686412	0.0118031	0.00705457	0.00274758	0.0038398	0.00892543	0.0152096	0.0370023	0.0453455	0.0267164
Bacteroidia	0	0	0	0	0	0.124717	0.126919	0.187105	0	0.0266273	0.0131011	0.0409285	0	0.000846737	0.000202512	0.00465977	0.00205836	0.0045071	0	0	0.00134499	0.00212447	0	0	0	0	0	0	0	0	0.00452318	0	0	0	0	0.0362752	0.0278958	0.04419	0.0458561	0.0532542	0.0541214	0.0727353	0.125951	0.102514	0.0862421
Flavobacteriia	0	0.0308203	0.132863	0.0885616	0.00439206	0.0173547	0.0126035	0.0124421	0	0.00425358	0.00265831	0.00940932	0	0.0110482	0.0010087	0.0333866	0.045414	0.057512	0.0268694	0.0216761	0.0214497	0.0293937	0.016354	0.0182829	0.011091	0.0369404	0	0.0057767	0.0137196	0.022823	0.0282441	0.0205895	0	0.0288288	0.00366759	0.0012843	0	0	0	0.000860606	0.00215885	0.0041181	0	0.00117176	0.00115348
Chitinophagia	0	0.0195347	0.0488846	0.00929047	0.00281887	0.0141396	0.018709	0.0145369	0.0349708	0.0276455	0.047395	0.0263723	0	0.02341	0.0232149	0.0594311	0.0465576	0.0644845	0.0237157	0.0139082	0.0190254	0.0347314	0.0315765	0.0133712	0.0347925	0.00210558	0	0	0.0655373	0	0.0203023	0.014525	0.0110481	0.0301914	0	0.000815987	0.000511345	0	0.00235479	0	0.0033352	0.00600236	0	0	0.00562394
Saprospiria	0	0.0489816	0.0223838	0.028982	0.00268488	0.00337149	0.00319873	0.00297238	0	0	0.000320671	0.000715464	0	0.00185562	0.000253058	0.00142626	0.00275931	0.0016451	0.000657642	0.0143456	0.0169567	0.000598806	0.00114573	0.00405594	0.0116417	0	0.00822533	0.00685851	0	0.067764	0.00145628	0.00346882	0.0400412	0	0	0	0	0	0	0	0	0	0	0	0

## Sheet: TS5
Phage_bS21	Phage_clade	NCBI_RefSeq_hit_ID	NCBI_RefSeq_hit_taxonomy	Protein_similarity (%)
MIW1_03122018_0_1um_scaffold_97_curated_34	e	WP_163274007.1	Bacteroidetes_Bacteroidia_Bacteroidales_Dysgonomonadaceae_Dysgonomonas_unclassified_Dysgonomonas	50.794
MIW2_09252017_15_scaffold_499_curated_circular_155	e	WP_163274007.1	Bacteroidetes_Bacteroidia_Bacteroidales_Dysgonomonadaceae_Dysgonomonas_unclassified_Dysgonomonas	50.794
water-treatment_AWTP-2_inf_bulk_2_scaffold_59_curated_39	e	WP_163274007.1	Bacteroidetes_Bacteroidia_Bacteroidales_Dysgonomonadaceae_Dysgonomonas_unclassified_Dysgonomonas	52.381
LacPavin_0920_WC12_scaffold_705392_curated_6	d	WP_173073348.1	Bacteroidetes_Bacteroidia_Bacteroidales_Tenuifilaceae_Tenuifilum	50.794
MIW4_09192017_0_5m_scaffold_909_curated_24	c	WP_012472357.1	Bacteroidetes_Cytophagia_Cytophagales_Amoebophilaceae_Candidatus_Amoebophilus	50
ERR3687823_contig-140_213_curated_62	c	WP_106132905.1	Bacteroidetes_Cytophagia_Cytophagales_Cyclobacteriaceae_Mongoliibacter	46.032
MIW1_092018_0_1um_scaffold_646_curated_25	e	WP_111369795.1	Bacteroidetes_Cytophagia_Cytophagales_Cytophagaceae_Arcticibacterium	53.125
ERR3687829_contig-140_5668_curated_6	e	WP_111369795.1	Bacteroidetes_Cytophagia_Cytophagales_Cytophagaceae_Arcticibacterium	53.125
LacPavin_0920_SED5_scaffold_328609_curated_27	e	WP_111369795.1	Bacteroidetes_Cytophagia_Cytophagales_Cytophagaceae_Arcticibacterium	53.125
MIW4_09192017_0_5m_scaffold_69_curated_129	c	WP_145002548.1	Bacteroidetes_Flavobacteriia_Flavobacteriales_Flavobacteriaceae	51.667
ERR3687823_contig-140_1353_curated_18	d	WP_015480739.1	Bacteroidetes_Flavobacteriia_Flavobacteriales_Flavobacteriaceae	61.29
ERR3687826_contig-140_730_curated_17	d	WP_073191805.1	Bacteroidetes_Flavobacteriia_Flavobacteriales_Flavobacteriaceae	55.738
MIW3_04162018_0_1um_scaffold_133_curated_20	c	WP_145002548.1	Bacteroidetes_Flavobacteriia_Flavobacteriales_Flavobacteriaceae	50.82
LacPavin_0920_WC12_scaffold_848202_curated_26	c	WP_027880448.1	Bacteroidetes_Flavobacteriia_Flavobacteriales_Flavobacteriaceae	50.82
MIW2_09252018_0_1um_scaffold_3832_curated_22	d	WP_129759061.1	Bacteroidetes_Flavobacteriia_Flavobacteriales_Flavobacteriaceae	50
B570J40625_100000679_47	d	WP_073191805.1	Bacteroidetes_Flavobacteriia_Flavobacteriales_Flavobacteriaceae	61.905
MIW4_09192017_0_5m_scaffold_30_curated_102	c	WP_147678964.1	Bacteroidetes_Flavobacteriia_Flavobacteriales_Flavobacteriaceae_Algibacter	53.333
LacPavin_0419_WC53_scaffold_5167_curated_189	e	WP_158847712.1	Bacteroidetes_Flavobacteriia_Flavobacteriales_Flavobacteriaceae_Algibacter	43.75
MIW4_02132018_0_5m_scaffold_114_curated_49	a	WP_221258415.1	Bacteroidetes_Flavobacteriia_Flavobacteriales_Flavobacteriaceae_Flavobacterium_unclassified_Flavobacterium	57.812
ERR3687829_contig-140_1236_curated_6	c	WP_177762428.1	Bacteroidetes_Flavobacteriia_Flavobacteriales_Flavobacteriaceae_Flavobacterium_unclassified_Flavobacterium	57.895
LacPavin_0419_WC53_scaffold_54094_curated_95	c	WP_221258415.1	Bacteroidetes_Flavobacteriia_Flavobacteriales_Flavobacteriaceae_Flavobacterium_unclassified_Flavobacterium	55.357
LakeFargette_0920_ALND_scaffold_322628_curated_17	d	WP_221258415.1	Bacteroidetes_Flavobacteriia_Flavobacteriales_Flavobacteriaceae_Flavobacterium_unclassified_Flavobacterium	59.322
B570J40625_100000096_47	c	WP_221258415.1	Bacteroidetes_Flavobacteriia_Flavobacteriales_Flavobacteriaceae_Flavobacterium_unclassified_Flavobacterium	50.82
Ga0207942_1000504_7	c	WP_221258415.1	Bacteroidetes_Flavobacteriia_Flavobacteriales_Flavobacteriaceae_Flavobacterium_unclassified_Flavobacterium	50.82
Ga0208235_1000288_8	c	WP_221258415.1	Bacteroidetes_Flavobacteriia_Flavobacteriales_Flavobacteriaceae_Flavobacterium_unclassified_Flavobacterium	50.82
Ga0208600_1000085_6	c	WP_221258415.1	Bacteroidetes_Flavobacteriia_Flavobacteriales_Flavobacteriaceae_Flavobacterium_unclassified_Flavobacterium	50.82
Ga0209500_10000118_78	c	WP_221258415.1	Bacteroidetes_Flavobacteriia_Flavobacteriales_Flavobacteriaceae_Flavobacterium_unclassified_Flavobacterium	53.226
LakeFargette_0920_ALND_scaffold_741314_curated_158	d	WP_168815285.1	Bacteroidetes_Flavobacteriia_Flavobacteriales_Flavobacteriaceae_Lutibacter_unclassified_Lutibacter	50
Ga0114960_10001761_3	c	WP_168815285.1	Bacteroidetes_Flavobacteriia_Flavobacteriales_Flavobacteriaceae_Lutibacter_unclassified_Lutibacter	47.541
Ga0209500_10001590_7	c	WP_168815285.1	Bacteroidetes_Flavobacteriia_Flavobacteriales_Flavobacteriaceae_Lutibacter_unclassified_Lutibacter	49.18
MIW1_092018_0_1um_scaffold_97_curated_34	a	WP_183477017.1	Bacteroidetes_Flavobacteriia_Flavobacteriales_Flavobacteriaceae_Mesonia	50
MIW4_09192017_0_5m_scaffold_134_curated_41	a	WP_183477017.1	Bacteroidetes_Flavobacteriia_Flavobacteriales_Flavobacteriaceae_Mesonia	50
ERR3687830_scaffold_69_curated_circular_200	d	WP_121667216.1	Bacteroidetes_Flavobacteriia_Flavobacteriales_Flavobacteriaceae_Mesonia	54.839
LacPavin_0419_WC70S_scaffold_479016_curated_15	d	WP_121667216.1	Bacteroidetes_Flavobacteriia_Flavobacteriales_Flavobacteriaceae_Mesonia	54.839
MIW2_10142018_0_1um_scaffold_224_curated_7	e	WP_111127209.1	Bacteroidetes_Flavobacteriia_Flavobacteriales_Flavobacteriaceae_Mesonia_unclassified_Mesonia	54.386
B570J29032_109955508_5	e	WP_111127209.1	Bacteroidetes_Flavobacteriia_Flavobacteriales_Flavobacteriaceae_Mesonia_unclassified_Mesonia	54.386
MIW1_082018_0_1um_scaffold_176_curated_29	b	WP_119646770.1	Bacteroidetes_Flavobacteriia_Flavobacteriales_Flavobacteriaceae_Muricauda	48.276
LacPavin_0920_SED5_scaffold_1270578_curated_17	d	WP_093365678.1	Bacteroidetes_Flavobacteriia_Flavobacteriales_Flavobacteriaceae_Psychroflexus	59.677
MIW4_02132018_6_5m_scaffold_399_curated_circular_132	e	WP_147769306.1	Bacteroidetes_Flavobacteriia_Flavobacteriales_Flavobacteriaceae_Seonamhaeicola	42.188
MIW4_P1_052019_9m_scaffold_339_curated_circular_179	e	WP_147769306.1	Bacteroidetes_Flavobacteriia_Flavobacteriales_Flavobacteriaceae_Seonamhaeicola	42.188
LacPavin_0920_WC12_scaffold_100422_curated_circular_143	c	WP_216066961.1	Bacteroidetes_Flavobacteriia_Flavobacteriales_Flavobacteriaceae_Tamlana	52.381
ERR3687824_contig-140_132_curated_circular_221	d	WP_132794907.1	Bacteroidetes_Flavobacteriia_Flavobacteriales_Flavobacteriaceae_Tenacibaculum	52.381
ERR3687830_contig-140_1658_curated_27	c	WP_148870862.1	Bacteroidetes_Flavobacteriia_Flavobacteriales_Flavobacteriaceae_Tenacibaculum	55.738
MIW1_102019_0_1um_contig-140_1_curated_9	c	WP_132794907.1	Bacteroidetes_Flavobacteriia_Flavobacteriales_Flavobacteriaceae_Tenacibaculum	48.333
LacPavin_0920_SED1_scaffold_1342486_curated_15	d	WP_132794907.1	Bacteroidetes_Flavobacteriia_Flavobacteriales_Flavobacteriaceae_Tenacibaculum	52.381
LacPavin_0920_SED5_scaffold_502589_curated_49	e	WP_182124904.1	Bacteroidetes_Flavobacteriia_Flavobacteriales_Flavobacteriaceae_Tenacibaculum	45.312
MIW2_09252018_0_1um_scaffold_902_curated_50	c	WP_132794907.1	Bacteroidetes_Flavobacteriia_Flavobacteriales_Flavobacteriaceae_Tenacibaculum	50
MIW2_10142018_0_1um_scaffold_317_curated_45	d	WP_132794907.1	Bacteroidetes_Flavobacteriia_Flavobacteriales_Flavobacteriaceae_Tenacibaculum	50.794
Ga0114978_10006124_5	c	WP_148870862.1	Bacteroidetes_Flavobacteriia_Flavobacteriales_Flavobacteriaceae_Tenacibaculum	55.738
MIW1_09252017_20_scaffold_375_curated_41	e	WP_094967767.1	Bacteroidetes_Flavobacteriia_Flavobacteriales_Flavobacteriaceae_Winogradskyella	51.786
LacPavin_0818_WC40_scaffold_502928_curated_6	e	WP_094967767.1	Bacteroidetes_Flavobacteriia_Flavobacteriales_Flavobacteriaceae_Winogradskyella	55.357
LacPavin_0920_SED2_scaffold_575290_curated_51	e	WP_094967767.1	Bacteroidetes_Flavobacteriia_Flavobacteriales_Flavobacteriaceae_Winogradskyella	53.571
LacPavin_0920_WC12_scaffold_1272205_curated_circular_224	e	WP_094967767.1	Bacteroidetes_Flavobacteriia_Flavobacteriales_Flavobacteriaceae_Winogradskyella	53.571
B570J40625_100006783_5	e	WP_094967767.1	Bacteroidetes_Flavobacteriia_Flavobacteriales_Flavobacteriaceae_Winogradskyella	53.571
MIW1_092018_0_1um_scaffold_172_curated_49	b	WP_219033764.1	Bacteroidetes_Flavobacteriia_Flavobacteriales_Weeksellaceae_Empedobacter	46.429
B570J40625_100000089_92	b	WP_219033764.1	Bacteroidetes_Flavobacteriia_Flavobacteriales_Weeksellaceae_Empedobacter	47.368
Ga0209500_10000006_103	b	WP_219033764.1	Bacteroidetes_Flavobacteriia_Flavobacteriales_Weeksellaceae_Empedobacter	49.123
Ga0304728_1000742_13	b	WP_219033764.1	Bacteroidetes_Flavobacteriia_Flavobacteriales_Weeksellaceae_Empedobacter	47.368
ERR3687826_contig-140_2335_curated_12	d	WP_153828426.1	Bacteroidetes_Flavobacteriia_Flavobacteriales_Weeksellaceae_Ornithobacterium	50
MIW1_082018_0_1um_scaffold_1838_curated_5	d	WP_070485913.1	Bacteroidetes_Flavobacteriia_Flavobacteriales_Weeksellaceae_Weeksella_unclassified_Weeksella	46.429
MIW1_072018_0_1um_scaffold_78_curated_circular_187	c	WP_099148930.1	Bacteroidetes_Saprospiria_Saprospirales_Lewinellaceae_Flavilitoribacter	56.14

## Sheet: TS6
Supplementary Table S6 | Annotation of protein-coding genes predicted from all 61 bS21-encoding and 2 outgroup phage genomes
Genome	Gene	Family	Subfamily	KEGG	Uni	Uniprot	VIBRANT	Functional category
B570J40625_100000089	B570J40625_100000089_1	NA	NA	hypothetical protein	Mucin 17-like protein n=1 Tax=Bacillus amyloliquefaciens subsp. plantarum AS43.3 RepID=L0BKX0_BACAM	Putative cell surface-expressed gene family {ECO:0000313|EMBL:CCD15099.1}; TaxID=1068625 species="Eukaryota; Euglenozoa; Kinetoplastida; Trypanosomatidae; Trypanosoma; Nannomonas.;" source="Trypanosoma congolense (strain IL3000).;"	NA
B570J40625_100000089	B570J40625_100000089_2	fam008	subfam688	glycosyl hydrolase	Bacterial Ig-like domain (Group 2)./Fibronectin type III domain n=1 Tax=Clostridium sp. CAG:122 RepID=R5S9I7_9CLOT	Glycosyl hydrolase {ECO:0000313|EMBL:AIQ23898.1}; TaxID=1536775 species="Bacteria; Firmicutes; Bacilli; Bacillales; Paenibacillaceae; Paenibacillus.;" source="Paenibacillus sp. FSL H7-0737.;"	NA
B570J40625_100000089	B570J40625_100000089_3	fam088	subfam789	NA	NA	NA	NA
B570J40625_100000089	B570J40625_100000089_4	fam359	subfam396	NA	Stackhouse genomic scaffold, scaffold_90 n=1 Tax=Chondrus crispus RepID=R7QVC6_CHOCR	Stackhouse genomic scaffold, scaffold_90 {ECO:0000313|EMBL:CDF41411.1}; TaxID=2769 species="Eukaryota; Rhodophyta; Florideophyceae; Gigartinales; Gigartinaceae; Chondrus.;" source="Chondrus crispus (Carrageen Irish moss) (Polymorpha crispa).;"	NA
B570J40625_100000089	B570J40625_100000089_5	fam359	subfam396	NA	NA	NA	NA
B570J40625_100000089	B570J40625_100000089_6	fam086	subfam626	glycosyl transferase family protein	Putative glycosyl transferase n=1 Tax=Organic Lake phycodnavirus 1 RepID=F2Y0Q3_9PHYC	Putative glycosyl transferase {ECO:0000313|EMBL:ADX05808.1}; TaxID=938081 species="Viruses; dsDNA viruses, no RNA stage; Phycodnaviridae; environmental samples.;" source="Organic Lake phycodnavirus 1.;"	NA
B570J40625_100000089	B570J40625_100000089_7	fam597	subfam323	glycosyltransferase family protein	hypothetical protein n=1 Tax=alpha proteobacterium SCGC AAA300-J04 RepID=UPI00037C9AA8	Putative uncharacterized protein {ECO:0000313|EMBL:EDO86495.1}; TaxID=360118 species="Bacteria; Proteobacteria; Betaproteobacteria; Burkholderiales; Burkholderiaceae; Burkholderia; pseudomallei group.;" source="Burkholderia pseudomallei 406e.;"	NA
B570J40625_100000089	B570J40625_100000089_8	fam545	subfam890	PA14 domain-containing protein,fibronectin type III domain-containing protein,Cellulose binding domain-containing protein	Putative uncharacterized protein n=1 Tax=Bathycoccus sp. RCC1105 virus BpV1 RepID=E5ESL5_9PHYC	Putative uncharacterized protein {ECO:0000313|EMBL:ADQ91827.1}; TaxID=880159 species="Viruses; dsDNA viruses, no RNA stage; Phycodnaviridae; Prasinovirus; unclassified Prasinovirus.;" source="Bathycoccus sp. RCC1105 virus BpV1.;"	NA
B570J40625_100000089	B570J40625_100000089_9	NA	NA	NA	NA	NA	NA
B570J40625_100000089	B570J40625_100000089_10	fam545	subfam890	alpha-amylase	Alkaline serine protease n=2 Tax=Archaea RepID=Q5NW24_9ARCH	Uncharacterized protein {ECO:0000313|EMBL:KHJ36579.1}; TaxID=1122941 species="Bacteria; Bacteroidetes; Sphingobacteriia; Sphingobacteriales; Sphingobacteriaceae; Pedobacter.;" source="Pedobacter glucosidilyticus.;"	NA
B570J40625_100000089	B570J40625_100000089_11	fam027	subfam723	PE_PGRS family protein	Putative lipoprotein n=1 Tax=Burkholderia cenocepacia (strain ATCC BAA-245 / DSM 16553 / LMG 16656 / NCTC 13227 / J2315 / CF5610) RepID=B4ELP6_BURCJ	Putative lipoprotein {ECO:0000313|EMBL:CAR54555.1}; TaxID=216591 species="Bacteria; Proteobacteria; Betaproteobacteria; Burkholderiales; Burkholderiaceae; Burkholderia; Burkholderia cepacia complex.;" source="Burkholderia cenocepacia (strain ATCC BAA-245 / DSM 16553 / LMG 16656; / NCTC 13227 / J2315 / CF5610) (Burkholderia cepacia (strain J2315)).;"	NA
B570J40625_100000089	B570J40625_100000089_12	fam008	subfam688	alpha-amylase	FG-GAP repeat protein n=1 Tax=Microcoleus vaginatus FGP-2 RepID=F5UG66_9CYAN	FG-GAP repeat protein {ECO:0000313|EMBL:EGK88094.1}; TaxID=756067 species="Bacteria; Cyanobacteria; Oscillatoriophycideae; Oscillatoriales; Microcoleus.;" source="Microcoleus vaginatus FGP-2.;"	NA
B570J40625_100000089	B570J40625_100000089_13	fam031	subfam490	hypothetical protein	Putative uncharacterized protein n=1 Tax=Leadbetterella byssophila (strain DSM 17132 / KACC 11308 / 4M15) RepID=E4RW19_LEAB4	Uncharacterized protein {ECO:0000313|EMBL:AFD07698.1}; Flags: Precursor;; TaxID=929556 species="Bacteria; Bacteroidetes; Sphingobacteriia; Sphingobacteriales; Sphingobacteriaceae; Solitalea.;" source="Solitalea canadensis (strain ATCC 29591 / DSM 3403 / NBRC 15130 /; NCIMB 12057 / USAM 9D) (Flexibacter canadensis).;"	NA
B570J40625_100000089	B570J40625_100000089_14	fam213	subfam532	NA	NA	Marine sediment metagenome DNA, contig: S01H1_L00351 {ECO:0000313|EMBL:GAF82310.1}; Flags: Fragment;; TaxID=412755 species="unclassified sequences; metagenomes; ecological metagenomes.;" source="marine sediment metagenome.;"	NA
B570J40625_100000089	B570J40625_100000089_15	fam210	subfam771	NA	Uncharacterized protein n=1 Tax=Prevotella sp. CAG:1092 RepID=R5PAU7_9BACT	Uncharacterized protein {ECO:0000313|EMBL:CCZ13228.1}; TaxID=1262919 species="Bacteria; Bacteroidetes; Bacteroidia; Bacteroidales; Prevotellaceae; Prevotella; environmental samples.;" source="Prevotella sp. CAG:1092.;"	NA
B570J40625_100000089	B570J40625_100000089_16	fam471	subfam224	NA	NA	NA	NA
B570J40625_100000089	B570J40625_100000089_17	fam456	subfam929	NA	NA	NA	NA
B570J40625_100000089	B570J40625_100000089_18	fam707	subfam474	NA	NA	NA	NA
B570J40625_100000089	B570J40625_100000089_19	fam230	subfam339	NA	Uncharacterized protein n=1 Tax=Prevotella sp. CAG:1092 RepID=R5PWB7_9BACT	Uncharacterized protein {ECO:0000313|EMBL:CCZ13222.1}; TaxID=1262919 species="Bacteria; Bacteroidetes; Bacteroidia; Bacteroidales; Prevotellaceae; Prevotella; environmental samples.;" source="Prevotella sp. CAG:1092.;"	NA
B570J40625_100000089	B570J40625_100000089_20	fam708	subfam859	NA	Conserved domain protein n=1 Tax=Prevotella sp. CAG:1092 RepID=R5P9Q0_9BACT	Conserved domain protein {ECO:0000313|EMBL:CCZ13220.1}; TaxID=1262919 species="Bacteria; Bacteroidetes; Bacteroidia; Bacteroidales; Prevotellaceae; Prevotella; environmental samples.;" source="Prevotella sp. CAG:1092.;"	NA
B570J40625_100000089	B570J40625_100000089_21	fam486	subfam066	phage baseplate assembly protein W	Uncharacterized protein n=1 Tax=Prevotella sp. CAG:1092 RepID=R5PAT8_9BACT	Uncharacterized protein {ECO:0000313|EMBL:CCZ13218.1}; TaxID=1262919 species="Bacteria; Bacteroidetes; Bacteroidia; Bacteroidales; Prevotellaceae; Prevotella; environmental samples.;" source="Prevotella sp. CAG:1092.;"	NA
B570J40625_100000089	B570J40625_100000089_22	fam218	subfam069	ribonucleoside-diphosphate reductase subunit alpha (EC:1.17.4.1)	ribonucleoside-diphosphate reductase n=1 Tax=Flavobacteriaceae bacterium S85 RepID=UPI0002559508	Ribonucleoside-diphosphate reductase {ECO:0000256|RuleBase:RU003410}; EC=1.17.4.1 {ECO:0000256|RuleBase:RU003410};; TaxID=1463156 species="Bacteria; Bacteroidetes; Sphingobacteriia; Sphingobacteriales; Chitinophagaceae; Flavihumibacter.;" source="Flavihumibacter sp. ZG627.;"	NA
B570J40625_100000089	B570J40625_100000089_23	fam259	subfam748	nrdB; Ribonucleotide-diphosphate reductase, beta subunit (EC:1.17.4.1)	ribonucleoside-diphosphate reductase n=1 Tax=Myroides injenensis RepID=UPI000287FE50	Ribonucleoside-diphosphate reductase {ECO:0000313|EMBL:KGO89703.1}; TaxID=1121899 species="Bacteria; Bacteroidetes; Flavobacteriia; Flavobacteriales; Flavobacteriaceae; Flavobacterium.;" source="Flavobacterium suncheonense GH29-5 = DSM 17707.;"	NA
B570J40625_100000089	B570J40625_100000089_24	fam469	subfam788	DNA helicase	DNA primase/helicase n=1 Tax=Prevotella sp. CAG:1092 RepID=R5PWB0_9BACT	DNA primase/helicase {ECO:0000313|EMBL:CCZ13212.1}; TaxID=1262919 species="Bacteria; Bacteroidetes; Bacteroidia; Bacteroidales; Prevotellaceae; Prevotella; environmental samples.;" source="Prevotella sp. CAG:1092.;"	NA
B570J40625_100000089	B570J40625_100000089_25	fam650	subfam900	NA	NA	NA	NA
B570J40625_100000089	B570J40625_100000089_26	fam575	subfam473	exo; DNA polymerase I, 5'-3' exonuclease domain protein	DNA polymerase I: 5'-3' exonuclease domain protein n=1 Tax=Mycoplasma auris 15026 RepID=N9V1T5_9MOLU	Marine sediment metagenome DNA, contig: S01H4_L02194 {ECO:0000313|EMBL:GAG66140.1}; Flags: Fragment;; TaxID=412755 species="unclassified sequences; metagenomes; ecological metagenomes.;" source="marine sediment metagenome.;"	NA
B570J40625_100000089	B570J40625_100000089_27	fam549	subfam084	NA	Protein RecA n=1 Tax=Prevotella sp. CAG:1092 RepID=R5PWA6_9BACT	NA	NA
B570J40625_100000089	B570J40625_100000089_28	fam417	subfam761	NA	Uncharacterized protein n=1 Tax=Prevotella sp. CAG:1092 RepID=R5P9N4_9BACT	Marine sediment metagenome DNA, contig: S01H1_S27446 {ECO:0000313|EMBL:GAG40420.1}; Flags: Fragment;; TaxID=412755 species="unclassified sequences; metagenomes; ecological metagenomes.;" source="marine sediment metagenome.;"	NA
B570J40625_100000089	B570J40625_100000089_29	fam465	subfam233	NA	NA	NA	NA
B570J40625_100000089	B570J40625_100000089_30	fam612	subfam061	NA	NA	NA	NA
B570J40625_100000089	B570J40625_100000089_31	fam714	subfam914	NA	Uncharacterized protein n=1 Tax=Prevotella sp. CAG:1092 RepID=R5P9N0_9BACT	Uncharacterized protein {ECO:0000313|EMBL:CCZ13200.1}; TaxID=1262919 species="Bacteria; Bacteroidetes; Bacteroidia; Bacteroidales; Prevotellaceae; Prevotella; environmental samples.;" source="Prevotella sp. CAG:1092.;"	NA
B570J40625_100000089	B570J40625_100000089_32	fam537	subfam975	NA	Uncharacterized protein n=1 Tax=Prevotella sp. CAG:1092 RepID=R5PAS0_9BACT	Uncharacterized protein {ECO:0000313|EMBL:CCZ13198.1}; TaxID=1262919 species="Bacteria; Bacteroidetes; Bacteroidia; Bacteroidales; Prevotellaceae; Prevotella; environmental samples.;" source="Prevotella sp. CAG:1092.;"	NA
B570J40625_100000089	B570J40625_100000089_33	fam713	subfam755	NA	Uncharacterized protein n=1 Tax=Prevotella sp. CAG:1092 RepID=R5PUH8_9BACT	Uncharacterized protein {ECO:0000313|EMBL:CCZ13521.1}; TaxID=1262919 species="Bacteria; Bacteroidetes; Bacteroidia; Bacteroidales; Prevotellaceae; Prevotella; environmental samples.;" source="Prevotella sp. CAG:1092.;"	NA
B570J40625_100000089	B570J40625_100000089_34	fam297	subfam794	NA	NA	NA	NA
B570J40625_100000089	B570J40625_100000089_35	fam206	subfam420	NA	Uncharacterized protein n=1 Tax=Prevotella sp. CAG:1092 RepID=R5PAQ3_9BACT	Uncharacterized protein {ECO:0000313|EMBL:CCZ13183.1}; TaxID=1262919 species="Bacteria; Bacteroidetes; Bacteroidia; Bacteroidales; Prevotellaceae; Prevotella; environmental samples.;" source="Prevotella sp. CAG:1092.;"	NA
B570J40625_100000089	B570J40625_100000089_36	fam561	subfam278	NA	Uncharacterized protein n=1 Tax=Prevotella sp. CAG:1092 RepID=R5P9L3_9BACT	Uncharacterized protein {ECO:0000313|EMBL:CCZ13180.1}; TaxID=1262919 species="Bacteria; Bacteroidetes; Bacteroidia; Bacteroidales; Prevotellaceae; Prevotella; environmental samples.;" source="Prevotella sp. CAG:1092.;"	NA
B570J40625_100000089	B570J40625_100000089_37	fam783	subfam517	NA	NA	NA	NA
B570J40625_100000089	B570J40625_100000089_38	fam354	subfam692	phage tail sheath protein	Tail sheath monomer n=1 Tax=Prevotella sp. CAG:1092 RepID=R5P9L1_9BACT	Tail sheath monomer {ECO:0000313|EMBL:CCZ13175.1}; TaxID=1262919 species="Bacteria; Bacteroidetes; Bacteroidia; Bacteroidales; Prevotellaceae; Prevotella; environmental samples.;" source="Prevotella sp. CAG:1092.;"	NA
B570J40625_100000089	B570J40625_100000089_39	fam202	subfam046	NA	Uncharacterized protein n=1 Tax=Prevotella sp. CAG:1092 RepID=R5P8M0_9BACT	Uncharacterized protein {ECO:0000313|EMBL:CCZ12820.1}; TaxID=1262919 species="Bacteria; Bacteroidetes; Bacteroidia; Bacteroidales; Prevotellaceae; Prevotella; environmental samples.;" source="Prevotella sp. CAG:1092.;"	NA
B570J40625_100000089	B570J40625_100000089_40	fam085	subfam800	NA	NA	NA	NA
B570J40625_100000089	B570J40625_100000089_41	fam781	subfam220	NA	Uncharacterized protein n=1 Tax=Prevotella sp. CAG:1092 RepID=R5PSC2_9BACT	Uncharacterized protein {ECO:0000313|EMBL:CCZ12821.1}; TaxID=1262919 species="Bacteria; Bacteroidetes; Bacteroidia; Bacteroidales; Prevotellaceae; Prevotella; environmental samples.;" source="Prevotella sp. CAG:1092.;"	NA
B570J40625_100000089	B570J40625_100000089_42	fam469	subfam788	DEAD/DEAH box helicase family protein	hypothetical protein n=1 Tax=Poribacteria bacterium WGA-3G RepID=UPI0003B58267	Putative helicase with SNF2 domain {ECO:0000313|EMBL:EDT15856.1}; TaxID=451755 species="Bacteria; Firmicutes; Clostridia; Clostridiales; Clostridiaceae; Clostridium.;" source="Clostridium perfringens E str. JGS1987.;"	NA
B570J40625_100000089	B570J40625_100000089_43	fam090	subfam951	superoxide dismutase	Superoxide dismutase n=1 Tax=Acinetobacter bereziniae CIP 70.12 RepID=N9EKJ7_ACIBZ	Superoxide dismutase {ECO:0000256|RuleBase:RU000414}; EC=1.15.1.1 {ECO:0000256|RuleBase:RU000414};; TaxID=106648 species="Bacteria; Proteobacteria; Gammaproteobacteria; Pseudomonadales; Moraxellaceae; Acinetobacter.;" source="Acinetobacter bereziniae (Acinetobacter genomosp. 10).;"	NA
B570J40625_100000089	B570J40625_100000089_44	fam286	subfam146	NA	Uncharacterized protein n=1 Tax=Prevotella sp. CAG:1092 RepID=R5P8M7_9BACT	Uncharacterized protein {ECO:0000313|EMBL:CCZ12825.1}; TaxID=1262919 species="Bacteria; Bacteroidetes; Bacteroidia; Bacteroidales; Prevotellaceae; Prevotella; environmental samples.;" source="Prevotella sp. CAG:1092.;"	NA
B570J40625_100000089	B570J40625_100000089_45	fam666	subfam496	NA	NA	NA	NA
B570J40625_100000089	B570J40625_100000089_46	fam624	subfam726	DNA polymerase B region	DNA polymerase n=1 Tax=Prevotella sp. CAG:1092 RepID=R5P9P1_9BACT	DNA polymerase {ECO:0000256|RuleBase:RU000442}; EC=2.7.7.7 {ECO:0000256|RuleBase:RU000442};; TaxID=1262919 species="Bacteria; Bacteroidetes; Bacteroidia; Bacteroidales; Prevotellaceae; Prevotella; environmental samples.;" source="Prevotella sp. CAG:1092.;"	NA
B570J40625_100000089	B570J40625_100000089_47	fam613	subfam398	hypothetical protein	Uncharacterized protein n=1 Tax=Singulisphaera acidiphila (strain ATCC BAA-1392 / DSM 18658 / VKM B-2454 / MOB10) RepID=L0DIM9_SINAD	Uncharacterized protein {ECO:0000313|EMBL:AGA28501.1}; TaxID=886293 species="Bacteria; Planctomycetes; Planctomycetia; Planctomycetales; Planctomycetaceae; Singulisphaera.;" source="Singulisphaera acidiphila (strain ATCC BAA-1392 / DSM 18658 / VKM; B-2454 / MOB10).;"	NA
B570J40625_100000089	B570J40625_100000089_48	fam520	subfam388	NA	NA	NA	NA
B570J40625_100000089	B570J40625_100000089_49	fam061	subfam299	NA	NA	NA	NA
B570J40625_100000089	B570J40625_100000089_50	fam366	subfam040	NA	NA	Marine sediment metagenome DNA, contig: S12H4_S19801 {ECO:0000313|EMBL:GAJ03980.1}; TaxID=412755 species="unclassified sequences; metagenomes; ecological metagenomes.;" source="marine sediment metagenome.;"	NA
B570J40625_100000089	B570J40625_100000089_51	fam255	subfam419	NA	NA	NA	NA
B570J40625_100000089	B570J40625_100000089_52	fam593	subfam866	NA	NA	NA	NA
B570J40625_100000089	B570J40625_100000089_53	fam535	subfam817	NA	Uncharacterized protein n=1 Tax=Serratia sp. M24T3 RepID=I0QLJ0_9ENTR	Uncharacterized protein {ECO:0000313|EMBL:KKL86947.1}; TaxID=412755 species="unclassified sequences; metagenomes; ecological metagenomes.;" source="marine sediment metagenome.;"	NA
B570J40625_100000089	B570J40625_100000089_54	fam316	subfam304	3'-5' exonuclease	Uncharacterized protein n=1 Tax=Bergeyella zoohelcum ATCC 43767 RepID=K1MAH7_9FLAO	3'-5' exonuclease {ECO:0000313|EMBL:KDN54134.1}; EC=2.7.7.7 {ECO:0000313|EMBL:KDN54134.1};; TaxID=1492738 species="Bacteria; Bacteroidetes; Flavobacteriia; Flavobacteriales; Flavobacteriaceae; Flavobacterium.;" source="Flavobacterium sp. EM1321.;"	NA
B570J40625_100000089	B570J40625_100000089_55	fam773	subfam101	deoxyuridine 5'-triphosphate nucleotidohydrolase Dut (EC:3.6.1.23)	Deoxyuridine 5'-triphosphate nucleotidohydrolase n=1 Tax=Pseudanabaena biceps PCC 7429 RepID=L8N050_9CYAN	Deoxyuridine 5'-triphosphate nucleotidohydrolase {ECO:0000256|HAMAP-Rule:MF_00116, ECO:0000256|SAAS:SAAS00071038}; Short=dUTPase {ECO:0000256|HAMAP-Rule:MF_00116};; EC=3.6.1.23 {ECO:0000256|HAMAP-Rule:MF_00116, ECO:0000256|SAAS:SAAS00071036};; dUTP pyrophosphatase {ECO:0000256|HAMAP-Rule:MF_00116}; TaxID=1487582 species="Bacteria; Firmicutes; Clostridia; Clostridiales; Peptococcaceae.;" source="P…	NA
B570J40625_100000089	B570J40625_100000089_56	fam292	subfam686	hypothetical protein	Uncharacterized protein n=1 Tax=Flavobacterium johnsoniae (strain ATCC 17061 / DSM 2064 / UW101) RepID=A5FN67_FLAJ1	Uncharacterized protein {ECO:0000313|EMBL:KKU86429.1}; TaxID=1618794 species="Bacteria; Parcubacteria.;" source="Parcubacteria bacterium GW2011_GWA1_47_9.;"	NA
B570J40625_100000089	B570J40625_100000089_57	NA	NA	hypothetical protein	Uncharacterized protein n=1 Tax=Chryseobacterium sp. CF314 RepID=J2K303_9FLAO	NAD-dependent epimerase {ECO:0000313|EMBL:KFE98675.1}; TaxID=236814 species="Bacteria; Bacteroidetes; Flavobacteriia; Flavobacteriales; Flavobacteriaceae; Chryseobacterium.;" source="Chryseobacterium formosense.;"	NA
B570J40625_100000089	B570J40625_100000089_58	fam097	subfam873	putative Glycosyl transferase	Possible Glycosyl transferase n=1 Tax=Prochlorococcus marinus (strain AS9601) RepID=A2BPG7_PROMS	Uncharacterized protein {ECO:0000313|EMBL:KKN72159.1}; TaxID=412755 species="unclassified sequences; metagenomes; ecological metagenomes.;" source="marine sediment metagenome.;"	NA
B570J40625_100000089	B570J40625_100000089_59	fam679	subfam966	glycosyl transferase family protein	Glycosyl transferase-like protein id=1954943 bin=GWA2_Polynucleobacter_45_21 species=Phaeobacter gallaeciensis genus=Phaeobacter taxon_order=Rhodobacterales taxon_class=Alphaproteobacteria phylum=Proteobacteria tax=GWA2_Polynucleobacter_45_21 organism_group=Betaproteobacteria	Tax=RIFCSPLOWO2_01_FULL_OD1_Nomurabacteria_42_17_curated	NA
B570J40625_100000089	B570J40625_100000089_60	fam024	subfam079	DegT/DnrJ/EryC1/StrS aminotransferase	DegT/DnrJ/EryC1/StrS aminotransferase id=1872804 bin=GWD2_Clostridiales_32_59 species=Desulfovibrio africanus genus=Desulfovibrio taxon_order=Desulfovibrionales taxon_class=Deltaproteobacteria phylum=Proteobacteria tax=GWD2_Clostridiales_32_59 organism_group=Firmicute organism_desc=a65	Tax=GWD2_Clostridiales_32_59_curated	Carbohydrate metabolism
B570J40625_100000089	B570J40625_100000089_61	NA	NA	putative glucosamine 6-phosphate N-acetyltransferase (EC:2.3.1.4)	Acetyltransferase, GNAT family n=1 Tax=Candidatus Nitrosopumilus salaria BD31 RepID=I3D1X9_9ARCH	GCN5-related N-acetyltransferase (GNA1) {ECO:0000313|EMBL:AIF16715.1}; EC=2.3.1.4 {ECO:0000313|EMBL:AIF16715.1};; TaxID=1456274 species="Archaea; Thaumarchaeota; environmental samples.;" source="uncultured marine thaumarchaeote KM3_74_G04.;"	Carbohydrate metabolism
B570J40625_100000089	B570J40625_100000089_62	fam608	subfam252	NA	Uncharacterized glycosyltransferase R139 n=5 Tax=Mimiviridae RepID=YR139_MIMIV	Putative glycosyltransferase {ECO:0000313|EMBL:AHA45735.1}; TaxID=1420594 species="Viruses; dsDNA viruses, no RNA stage; Mimiviridae; unclassified Mimiviridae.;" source="Hirudovirus strain Sangsue.;"	NA
B570J40625_100000089	B570J40625_100000089_63	fam194	subfam051	Glycosyltransferase family 10 (fucosyltransferase)	Putative uncharacterized protein n=1 Tax=Rhodobacterales bacterium HTCC2255 RepID=Q0FG75_9RHOB id=67877 bin=ACD48 species=Rhodobacterales bacterium HTCC2255 genus=unknown taxon_order=Rhodobacterales taxon_class=Alphaproteobacteria phylum=Proteobacteria tax=ACD48 organism_group=OP11 (Microgenomates) organism_desc=OP11	Tax=RIFCSPLOWO2_01_FULL_OD1_Uhrbacteria_47_17_curated	NA
B570J40625_100000089	B570J40625_100000089_64	fam309	subfam923	wcfB; putative fucosyl transferase	Uncharacterized protein id=3559565 bin=GWF2_Bacteroidetes_40_14 species=unknown genus=Parabacteroides taxon_order=Bacteroidales taxon_class=Bacteroidia phylum=Bacteroidetes tax=GWF2_Bacteroidetes_40_14 organism_group=Bacteroidetes	Tax=BJP_IG2102_Bacteroidetes_40_12	NA
B570J40625_100000089	B570J40625_100000089_65	fam349	subfam042	fcl; GDP-L-fucose synthase (EC:1.1.1.271)	Uncharacterized protein n=1 Tax=Helobdella robusta RepID=T1FMY3_HELRO	Tax=RIFCSPLOWO2_02_FULL_OD1_Magasanikbacteria_44_11_curated	Carbohydrate metabolism	sugar_metabolism
B570J40625_100000089	B570J40625_100000089_66	fam024	subfam079	DegT/DnrJ/EryC1/StrS aminotransferase	aminotransferase DegT n=1 Tax=Marinimicrobia RepID=UPI0003A0DF35	Tax=RIFOXYA1_FULL_OP11_Pacebacteria_38_18_curated	Carbohydrate metabolism
B570J40625_100000089	B570J40625_100000089_67	fam778	subfam288	NA	NA	NA	NA
B570J40625_100000089	B570J40625_100000089_68	fam420	subfam123	hypothetical protein	hypothetical protein n=1 Tax=Leptolyngbya boryana RepID=UPI00037C57CE	Uncharacterized protein {ECO:0000313|EMBL:AEN73576.1}; TaxID=762570 species="Bacteria; Bacteroidetes; Bacteroidetes Order II. Incertae sedis; Rhodothermaceae; Rhodothermus.;" source="Rhodothermus marinus SG0.5JP17-172.;"	NA
B570J40625_100000089	B570J40625_100000089_69	fam341	subfam782	gmd; putative GDP-D-mannose dehydratase (EC:4.2.1.47)	GDP-mannose 4,6-dehydratase n=1 Tax=Saprospira grandis DSM 2844 RepID=J0XSL5_9SPHI	GDP-mannose 4,6-dehydratase {ECO:0000256|HAMAP-Rule:MF_00955}; EC=4.2.1.47 {ECO:0000256|HAMAP-Rule:MF_00955};; GDP-D-mannose dehydratase {ECO:0000256|HAMAP-Rule:MF_00955}; TaxID=694433 species="Bacteria; Bacteroidetes; Sphingobacteriia; Sphingobacteriales; Saprospiraceae; Saprospira.;" source="Saprospira grandis DSM 2844.;"	Carbohydrate metabolism	sugar_metabolism
B570J40625_100000089	B570J40625_100000089_70	fam582	subfam630	phosphate starvation-inducible protein PhoH, ATPase	Phosphate starvation-induced protein n=1 Tax=Oenococcus oeni ATCC BAA-1163 RepID=A0NJ92_OENOE	Phosphate starvation-induced protein {ECO:0000313|EMBL:EAV39424.1}; TaxID=379360 species="Bacteria; Firmicutes; Bacilli; Lactobacillales; Leuconostocaceae; Oenococcus.;" source="Oenococcus oeni ATCC BAA-1163.;"	NA
B570J40625_100000089	B570J40625_100000089_71	fam229	subfam366	NA	NA	NA	NA
B570J40625_100000089	B570J40625_100000089_72	fam154	subfam109	NA	NA	NA	NA
B570J40625_100000089	B570J40625_100000089_73	fam673	subfam007	NA	NA	Uncharacterized protein {ECO:0000313|EMBL:KKM70626.1}; TaxID=412755 species="unclassified sequences; metagenomes; ecological metagenomes.;" source="marine sediment metagenome.;"	NA
B570J40625_100000089	B570J40625_100000089_74	fam678	subfam429	NA	NA	NA	NA
B570J40625_100000089	B570J40625_100000089_75	fam765	subfam074	NA	NA	NA	NA
B570J40625_100000089	B570J40625_100000089_76	fam157	subfam661	NA	NA	NA	NA
B570J40625_100000089	B570J40625_100000089_77	fam360	subfam152	NA	NA	NA	NA
B570J40625_100000089	B570J40625_100000089_78	fam356	subfam665	NA	NA	NA	NA
B570J40625_100000089	B570J40625_100000089_79	fam567	subfam472	NA	NA	NA	NA
B570J40625_100000089	B570J40625_100000089_80	fam438	subfam202	NA	NA	Marine sediment metagenome DNA, contig: S01H4_S24531 {ECO:0000313|EMBL:GAH22326.1}; Flags: Fragment;; TaxID=412755 species="unclassified sequences; metagenomes; ecological metagenomes.;" source="marine sediment metagenome.;"	NA
B570J40625_100000089	B570J40625_100000089_81	fam221	subfam338	NA	NA	NA	NA
B570J40625_100000089	B570J40625_100000089_82	fam001	subfam023	NA	hypothetical protein n=1 Tax=Verrucomicrobia bacterium SCGC AAA164-I21 RepID=UPI00035C6DA5	Putative uncharacterized protein {ECO:0000313|EMBL:ADI22920.1}; TaxID=723627 species="Bacteria; Proteobacteria; Alphaproteobacteria; Rhizobiales; Rhizobiaceae; Rhizobium/Agrobacterium group; Rhizobium; environmental samples.;" source="uncultured Rhizobium sp. HF0500_35F13.;"	NA
B570J40625_100000089	B570J40625_100000089_83	fam106	subfam819	NA	NA	NA	NA
B570J40625_100000089	B570J40625_100000089_84	fam369	subfam544	NA	NA	NA	NA
B570J40625_100000089	B570J40625_100000089_85	fam045	subfam925	NA	NA	NA	NA
B570J40625_100000089	B570J40625_100000089_86	fam483	subfam563	NA	NA	NA	NA
B570J40625_100000089	B570J40625_100000089_87	fam094	subfam848	NA	Gp23 major capsid protein n=1 Tax=Prevotella sp. CAG:1092 RepID=R5PEX0_9BACT	Marine sediment metagenome DNA, contig: S01H4_S08856 {ECO:0000313|EMBL:GAG99181.1}; Flags: Fragment;; TaxID=412755 species="unclassified sequences; metagenomes; ecological metagenomes.;" source="marine sediment metagenome.;"	NA
B570J40625_100000089	B570J40625_100000089_88	fam054	subfam231	DNA topoisomerase IV subunit A	Uncharacterized protein n=1 Tax=Lachnospiraceae bacterium 3-2 RepID=R9MGC1_9FIRM	Marine sediment metagenome DNA, contig: S01H1_L02594 {ECO:0000313|EMBL:GAF77897.1}; Flags: Fragment;; TaxID=412755 species="unclassified sequences; metagenomes; ecological metagenomes.;" source="marine sediment metagenome.;"	NA
B570J40625_100000089	B570J40625_100000089_89	fam599	subfam110	NA	NA	NA	NA
B570J40625_100000089	B570J40625_100000089_90	fam410	subfam307	NA	Uncharacterized protein n=1 Tax=Cyanophage Syn30 RepID=M4SNH1_9VIRU	Uncharacterized protein {ECO:0000313|EMBL:KKL86158.1}; TaxID=412755 species="unclassified sequences; metagenomes; ecological metagenomes.;" source="marine sediment metagenome.;"	NA
B570J40625_100000089	B570J40625_100000089_91	fam656	subfam077	NA	NA	NA	NA
B570J40625_100000089	B570J40625_100000089_92	fam334	subfam667	NA	NA	NA	NA	protein_metabolism
B570J40625_100000089	B570J40625_100000089_93	fam498	subfam802	NA	NA	NA	NA
B570J40625_100000089	B570J40625_100000089_94	fam437	subfam099	NA	Portal vertex protein n=1 Tax=Prevotella sp. CAG:1092 RepID=R5PBR0_9BACT	Portal vertex protein {ECO:0000313|EMBL:CCZ11669.1}; TaxID=1262919 species="Bacteria; Bacteroidetes; Bacteroidia; Bacteroidales; Prevotellaceae; Prevotella; environmental samples.;" source="Prevotella sp. CAG:1092.;"	NA
B570J40625_100000089	B570J40625_100000089_95	fam203	subfam124	hypothetical protein	Uncharacterized protein n=1 Tax=Uncultured methanogenic archaeon RC-I RepID=Q0W6D4_UNCMA	Similar to hedgehog protein {ECO:0000313|EMBL:BAM79710.1}; TaxID=280699 species="Eukaryota; Rhodophyta; Bangiophyceae; Cyanidiales; Cyanidiaceae; Cyanidioschyzon.;" source="Cyanidioschyzon merolae strain 10D.;"	NA
B570J40625_100000089	B570J40625_100000089_96	fam075	subfam902	bacteriophage terminase	Putative bacteriophage terminase n=1 Tax=Clostridium ljungdahlii (strain ATCC 55383 / DSM 13528 / PETC) RepID=D8GU84_CLOLD	Putative bacteriophage terminase {ECO:0000313|EMBL:ADK14747.1}; TaxID=748727 species="Bacteria; Firmicutes; Clostridia; Clostridiales; Clostridiaceae; Clostridium.;" source="Clostridium ljungdahlii (strain ATCC 55383 / DSM 13528 / PETC).;"	NA
B570J40625_100000089	B570J40625_100000089_97	NA	NA	NA	NA	Marine sediment metagenome DNA, contig: S01H4_L02245 {ECO:0000313|EMBL:GAG67001.1}; Flags: Fragment;; TaxID=412755 species="unclassified sequences; metagenomes; ecological metagenomes.;" source="marine sediment metagenome.;"	NA
Ga0209500_10000006	Ga0209500_10000006_1	fam053	subfam221	NA	NA	NA	NA
Ga0209500_10000006	Ga0209500_10000006_2	fam002	subfam355	NA	NA	NA	NA
Ga0209500_10000006	Ga0209500_10000006_3	fam002	subfam355	NA	NA	NA	NA
Ga0209500_10000006	Ga0209500_10000006_4	fam002	subfam355	NA	NA	NA	NA
Ga0209500_10000006	Ga0209500_10000006_5	NA	NA	NA	NA	NA	NA
Ga0209500_10000006	Ga0209500_10000006_6	fam002	subfam942	NA	NA	NA	NA
Ga0209500_10000006	Ga0209500_10000006_7	fam481	subfam750	NA	NA	NA	NA
Ga0209500_10000006	Ga0209500_10000006_8	fam051	subfam918	NA	NA	NA	NA
Ga0209500_10000006	Ga0209500_10000006_9	fam003	subfam669	NA	NA	NA	NA
Ga0209500_10000006	Ga0209500_10000006_10	NA	NA	NA	NA	NA	NA
Ga0209500_10000006	Ga0209500_10000006_11	fam002	subfam575	NA	NA	NA	NA
Ga0209500_10000006	Ga0209500_10000006_12	fam002	subfam705	NA	NA	NA	NA
Ga0209500_10000006	Ga0209500_10000006_13	fam051	subfam491	NA	NA	NA	NA
Ga0209500_10000006	Ga0209500_10000006_14	fam588	subfam092	NA	NA	NA	NA
Ga0209500_10000006	Ga0209500_10000006_15	fam002	subfam942	NA	NA	NA	NA
Ga0209500_10000006	Ga0209500_10000006_16	fam002	subfam942	NA	NA	NA	NA
Ga0209500_10000006	Ga0209500_10000006_17	fam010	subfam095	glycosyl transferase family protein	glycosyl transferase n=1 Tax=Acidobacteriaceae bacterium TAA166 RepID=UPI0003B4ACD4	Glycosyl transferase, family 2 {ECO:0000313|EMBL:KKT90261.1}; TaxID=1618662 species="Bacteria; Parcubacteria.;" source="Parcubacteria (Jorgensenbacteria) bacterium GW2011_GWA2_45_13.;"	NA	sugar_metabolism
Ga0209500_10000006	Ga0209500_10000006_18	fam273	subfam312	calcineurin-like phosphoesterase	Putative uncharacterized protein id=2141567 bin=GWD2_Bacteroidetes_33_33 species=Cytophaga hutchinsonii genus=Cytophaga taxon_order=Cytophagales taxon_class=Cytophagia phylum=Bacteroidetes tax=GWD2_Bacteroidetes_33_33 organism_group=Bacteroidetes organism_desc=a152	Tax=GWD2_Bacteroidetes_33_33_curated	NA	sugar_metabolism
Ga0209500_10000006	Ga0209500_10000006_19	fam002	subfam942	NA	NA	NA	NA
Ga0209500_10000006	Ga0209500_10000006_20	fam002	subfam942	NA	NA	NA	NA
Ga0209500_10000006	Ga0209500_10000006_21	fam095	subfam770	NA	NA	NA	NA
Ga0209500_10000006	Ga0209500_10000006_22	fam002	subfam355	NA	NA	NA	NA
Ga0209500_10000006	Ga0209500_10000006_23	NA	NA	NA	NA	NA	NA
Ga0209500_10000006	Ga0209500_10000006_24	NA	NA	NA	NA	NA	NA
Ga0209500_10000006	Ga0209500_10000006_25	fam432	subfam825	NA	NA	NA	NA
Ga0209500_10000006	Ga0209500_10000006_26	fam047	subfam116	NA	NA	NA	NA
Ga0209500_10000006	Ga0209500_10000006_27	fam578	subfam722	NA	NA	NA	NA
Ga0209500_10000006	Ga0209500_10000006_28	fam494	subfam595	NA	NA	NA	NA
Ga0209500_10000006	Ga0209500_10000006_29	fam001	subfam119	NA	NA	NA	NA
Ga0209500_10000006	Ga0209500_10000006_30	fam044	subfam915	NA	NA	NA	NA
Ga0209500_10000006	Ga0209500_10000006_31	fam137	subfam045	NA	NA	NA	NA
Ga0209500_10000006	Ga0209500_10000006_32	fam002	subfam001	NA	NA	NA	NA
Ga0209500_10000006	Ga0209500_10000006_33	NA	NA	NA	NA	NA	NA
Ga0209500_10000006	Ga0209500_10000006_34	fam072	subfam459	NA	hypothetical protein n=1 Tax=alpha proteobacterium SCGC AAA298-K06 RepID=UPI0003778D2D	NA	NA
Ga0209500_10000006	Ga0209500_10000006_35	NA	NA	NA	NA	NA	NA
Ga0209500_10000006	Ga0209500_10000006_36	fam001	subfam119	NA	NA	NA	NA
Ga0209500_10000006	Ga0209500_10000006_37	NA	NA	NA	NA	NA	NA
Ga0209500_10000006	Ga0209500_10000006_38	NA	NA	NA	NA	NA	NA
Ga0209500_10000006	Ga0209500_10000006_39	fam001	subfam751	NA	NA	NA	NA
Ga0209500_10000006	Ga0209500_10000006_40	NA	NA	NA	NA	NA	NA
Ga0209500_10000006	Ga0209500_10000006_41	fam494	subfam595	NA	NA	NA	NA
Ga0209500_10000006	Ga0209500_10000006_42	fam009	subfam011	MORN repeat-containing protein	Uncharacterized protein n=1 Tax=Tetrahymena thermophila (strain SB210) RepID=I7MAQ6_TETTS	Putative phosphatidylinositol-4-phosphate 5-kinase {ECO:0000313|EMBL:EJY85301.1}; TaxID=1172189 species="Eukaryota; Alveolata; Ciliophora; Intramacronucleata; Spirotrichea; Stichotrichia; Sporadotrichida; Oxytrichidae; Oxytrichinae; Oxytricha.;" source="Oxytricha trifallax.;"	NA
Ga0209500_10000006	Ga0209500_10000006_43	fam002	subfam575	NA	NA	NA	NA
Ga0209500_10000006	Ga0209500_10000006_44	fam158	subfam598	NA	NA	NA	NA
Ga0209500_10000006	Ga0209500_10000006_45	NA	NA	NA	NA	NA	NA
Ga0209500_10000006	Ga0209500_10000006_46	NA	NA	NA	NA	NA	NA
Ga0209500_10000006	Ga0209500_10000006_47	fam143	subfam932	NA	NA	NA	NA
Ga0209500_10000006	Ga0209500_10000006_48	fam001	subfam508	NA	NA	NA	NA
Ga0209500_10000006	Ga0209500_10000006_49	NA	NA	NA	NA	NA	NA
Ga0209500_10000006	Ga0209500_10000006_50	fam028	subfam191	NA	NA	NA	NA
Ga0209500_10000006	Ga0209500_10000006_51	fam693	subfam949	hypothetical protein	Putative uncharacterized protein n=1 Tax=Acetohalobium arabaticum (strain ATCC 49924 / DSM 5501 / Z-7288) RepID=D9QQE6_ACEAZ	Uncharacterized protein {ECO:0000313|EMBL:ADL12737.1}; TaxID=574087 species="Bacteria; Firmicutes; Clostridia; Halanaerobiales; Halobacteroidaceae; Acetohalobium.;" source="Acetohalobium arabaticum (strain ATCC 49924 / DSM 5501 / Z-7288).;"	NA
Ga0209500_10000006	Ga0209500_10000006_52	NA	NA	NA	NA	NA	NA
Ga0209500_10000006	Ga0209500_10000006_53	fam727	subfam586	fkpB; FKBP-type peptidylprolyl isomerase (EC:5.2.1.8)	Peptidyl-prolyl cis-trans isomerase n=1 Tax=Gillisia limnaea DSM 15749 RepID=H2BQT1_9FLAO	Uncharacterized protein {ECO:0000313|EMBL:KKN48638.1}; TaxID=412755 species="unclassified sequences; metagenomes; ecological metagenomes.;" source="marine sediment metagenome.;"	NA
Ga0209500_10000006	Ga0209500_10000006_54	NA	NA	NA	NA	NA	NA
Ga0209500_10000006	Ga0209500_10000006_55	NA	NA	NA	NA	NA	NA
Ga0209500_10000006	Ga0209500_10000006_56	fam398	subfam950	NA	TRNA ligase n=1 Tax=uncultured bacterium RepID=K2CHM5_9BACT	TRNA ligase {ECO:0000313|EMBL:EKD73824.1}; TaxID=77133 species="Bacteria; environmental samples.;" source="uncultured bacterium.;"	NA
Ga0209500_10000006	Ga0209500_10000006_57	fam408	subfam134	PvdS	PvdS n=1 Tax=Nautilia profundicola (strain ATCC BAA-1463 / DSM 18972 / AmH) RepID=B9L9B8_NAUPA	PvdS {ECO:0000313|EMBL:ACM92885.1}; TaxID=598659 species="Bacteria; Proteobacteria; Epsilonproteobacteria; Nautiliales; Nautiliaceae; Nautilia.;" source="Nautilia profundicola (strain ATCC BAA-1463 / DSM 18972 / AmH).;"	NA
Ga0209500_10000006	Ga0209500_10000006_58	NA	NA	NA	NA	NA	NA
Ga0209500_10000006	Ga0209500_10000006_59	fam425	subfam478	NA	NA	NA	NA
Ga0209500_10000006	Ga0209500_10000006_60	fam173	subfam793	hypothetical protein	Uncharacterized protein n=1 Tax=Bacillus phage vB_BanS-Tsamsa RepID=U5J9H1_9CAUD	Uncharacterized protein {ECO:0000313|EMBL:AGI11838.1}; TaxID=1308863 species="Viruses; dsDNA viruses, no RNA stage; Caudovirales; Siphoviridae.;" source="Bacillus phage vB_BanS-Tsamsa.;"	NA
Ga0209500_10000006	Ga0209500_10000006_61	fam078	subfam510	NA	NA	NA	NA
Ga0209500_10000006	Ga0209500_10000006_62	fam301	subfam305	NA	NA	NA	NA
Ga0209500_10000006	Ga0209500_10000006_63	NA	NA	NA	NA	NA	NA
Ga0209500_10000006	Ga0209500_10000006_64	fam021	subfam697	NA	NA	Uncharacterized protein {ECO:0000313|EMBL:KFZ26510.1}; TaxID=1541960 species="Bacteria; Tenericutes; Mollicutes.;" source="Mollicutes bacterium HR2.;"	NA
Ga0209500_10000006	Ga0209500_10000006_65	NA	NA	NA	NA	NA	NA
Ga0209500_10000006	Ga0209500_10000006_66	NA	NA	NA	NA	NA	NA
Ga0209500_10000006	Ga0209500_10000006_67	NA	NA	NA	NA	NA	NA
Ga0209500_10000006	Ga0209500_10000006_68	NA	NA	NA	NA	NA	NA
Ga0209500_10000006	Ga0209500_10000006_69	NA	NA	NA	NA	NA	NA
Ga0209500_10000006	Ga0209500_10000006_70	NA	NA	NA	NA	NA	NA
Ga0209500_10000006	Ga0209500_10000006_71	fam091	subfam676	NA	NA	NA	NA
Ga0209500_10000006	Ga0209500_10000006_72	fam034	subfam919	NA	NA	NA	NA
Ga0209500_10000006	Ga0209500_10000006_73	fam521	subfam071	NA	NA	NA	NA
Ga0209500_10000006	Ga0209500_10000006_74	fam089	subfam657	NA	NA	NA	NA
Ga0209500_10000006	Ga0209500_10000006_75	fam223	subfam662	NA	NA	NA	NA
Ga0209500_10000006	Ga0209500_10000006_76	fam252	subfam738	dTDP-4-dehydrorhamnose 3,5-epimerase (EC:5.1.3.13)	DTDP-4-dehydrorhamnose 3,5-epimerase n=1 Tax=Geobacillus stearothermophilus RepID=Q6WNH8_BACST id=17424 bin=ACD1 species=Geobacillus stearothermophilus genus=Geobacillus taxon_order=Bacillales taxon_class=Bacilli phylum=Firmicutes tax=ACD1 organism_group=OD1-i organism_desc=OD1-i	Putative dTDP-4-dehydrorhamnose 3,5-epimerase {ECO:0000313|EMBL:KKQ45577.1}; TaxID=1618698 species="Bacteria; Parcubacteria.;" source="Parcubacteria (Moranbacteria) bacterium GW2011_GWC2_37_82.;"	NA	sugar_metabolism
Ga0209500_10000006	Ga0209500_10000006_77	fam083	subfam604	NA	NA	NA	NA
Ga0209500_10000006	Ga0209500_10000006_78	fam162	subfam385	NA	NA	NA	NA
Ga0209500_10000006	Ga0209500_10000006_79	fam307	subfam551	NA	NA	NA	NA
Ga0209500_10000006	Ga0209500_10000006_80	NA	NA	NA	NA	NA	NA
Ga0209500_10000006	Ga0209500_10000006_81	NA	NA	NA	NA	NA	NA
Ga0209500_10000006	Ga0209500_10000006_82	NA	NA	NA	NA	NA	NA
Ga0209500_10000006	Ga0209500_10000006_83	fam006	subfam038	hnh endonuclease	HNH endonuclease n=1 Tax=Leadbetterella byssophila (strain DSM 17132 / KACC 11308 / 4M15) RepID=E4RZ17_LEAB4	HNH endonuclease {ECO:0000313|EMBL:ADQ18236.1}; Flags: Precursor;; TaxID=649349 species="Bacteria; Bacteroidetes; Cytophagia; Cytophagales; Cytophagaceae; Leadbetterella.;" source="Leadbetterella byssophila (strain DSM 17132 / KACC 11308 / 4M15).;"	NA
Ga0209500_10000006	Ga0209500_10000006_84	fam067	subfam367	NA	NA	NA	NA
Ga0209500_10000006	Ga0209500_10000006_85	fam580	subfam698	NA	NA	NA	NA
Ga0209500_10000006	Ga0209500_10000006_86	fam669	subfam356	NA	NA	NA	NA
Ga0209500_10000006	Ga0209500_10000006_87	fam084	subfam813	hypothetical protein	Uncharacterized protein n=1 Tax=Campylobacter showae RM3277 RepID=C6RED5_9PROT	Uncharacterized protein {ECO:0000313|EMBL:EET80311.1}; TaxID=553219 species="Bacteria; Proteobacteria; Epsilonproteobacteria; Campylobacterales; Campylobacteraceae; Campylobacter.;" source="Campylobacter showae RM3277.;"	NA
Ga0209500_10000006	Ga0209500_10000006_88	NA	NA	NA	NA	NA	NA
Ga0209500_10000006	Ga0209500_10000006_89	fam048	subfam150	NA	NA	NA	NA
Ga0209500_10000006	Ga0209500_10000006_90	fam271	subfam043	hypothetical protein	Uncharacterized protein n=1 Tax=Bacteroides vulgatus CL09T03C04 RepID=I9J382_BACVU	Marine sediment metagenome DNA, contig: S01H4_C01806 {ECO:0000313|EMBL:GAG73362.1}; TaxID=412755 species="unclassified sequences; metagenomes; ecological metagenomes.;" source="marine sediment metagenome.;"	NA
Ga0209500_10000006	Ga0209500_10000006_91	fam772	subfam063	clpA; ATPase with chaperone activity ATP-binding subunit	ATPase with chaperone activity ATP-binding subunit n=1 Tax=Flavobacterium indicum (strain DSM 17447 / CIP 109464 / GPTSA100-9) RepID=H8XU40_FLAIG	Clp protease ClpC {ECO:0000313|EMBL:KJS04252.1}; TaxID=1629721 species="Bacteria; Bacteroidetes; Flavobacteriia; Flavobacteriales.;" source="Flavobacteriales bacterium BRH_c54.;"	NA	protein_metabolism
Ga0209500_10000006	Ga0209500_10000006_92	fam563	subfam129	hypothetical protein	Uncharacterized protein n=1 Tax=Thauera sp. 27 RepID=N6X710_9RHOO	Uncharacterized protein {ECO:0000313|EMBL:ENO77566.1}; TaxID=305700 species="Bacteria; Proteobacteria; Betaproteobacteria; Rhodocyclales; Rhodocyclaceae; Thauera.;" source="Thauera sp. 27.;"	NA
Ga0209500_10000006	Ga0209500_10000006_93	fam019	subfam899	NA	Uncharacterized protein n=1 Tax=Prevotella sp. CAG:1092 RepID=R5PA49_9BACT	Uncharacterized protein {ECO:0000313|EMBL:KKM67231.1}; TaxID=412755 species="unclassified sequences; metagenomes; ecological metagenomes.;" source="marine sediment metagenome.;"	NA
Ga0209500_10000006	Ga0209500_10000006_94	fam016	subfam256	NA	NA	NA	NA
Ga0209500_10000006	Ga0209500_10000006_95	fam668	subfam503	hypothetical protein	SpoVID-dependent spore coat assembly factor SafA n=1 Tax=Brevibacillus borstelensis AK1 RepID=M8DGZ9_9BACL	SpoVID-dependent spore coat assembly factor SafA {ECO:0000313|EMBL:EMT52778.1}; TaxID=1300222 species="Bacteria; Firmicutes; Bacilli; Bacillales; Paenibacillaceae; Brevibacillus.;" source="Brevibacillus borstelensis AK1.;"	NA
Ga0209500_10000006	Ga0209500_10000006_96	fam782	subfam858	NA	NA	NA	NA
Ga0209500_10000006	Ga0209500_10000006_97	fam037	subfam261	NA	NA	NA	NA
Ga0209500_10000006	Ga0209500_10000006_98	fam628	subfam222	NA	NA	Marine sediment metagenome DNA, contig: S01H4_L02245 {ECO:0000313|EMBL:GAG67001.1}; Flags: Fragment;; TaxID=412755 species="unclassified sequences; metagenomes; ecological metagenomes.;" source="marine sediment metagenome.;"	NA
Ga0209500_10000006	Ga0209500_10000006_99	fam075	subfam902	bacteriophage terminase	Putative bacteriophage terminase n=1 Tax=Clostridium ljungdahlii (strain ATCC 55383 / DSM 13528 / PETC) RepID=D8GU84_CLOLD	Terminase packaging enzyme large subunit protein {ECO:0000313|EMBL:KKQ97100.1}; TaxID=1618574 species="Bacteria; Microgenomates.;" source="Microgenomates (Woesebacteria) bacterium GW2011_GWB1_39_12.;"	NA
Ga0209500_10000006	Ga0209500_10000006_100	fam203	subfam124	alpha-1,6-glucosidase	Alpha-1,6-glucosidase, pullulanase-type n=1 Tax=Chloroflexus aggregans (strain MD-66 / DSM 9485) RepID=B8G574_CHLAD	1,4-alpha-glucan branching enzyme {ECO:0000256|SAAS:SAAS00081436}; EC=2.4.1.18 {ECO:0000256|SAAS:SAAS00081436};; Flags: Precursor;; TaxID=326427 species="Bacteria; Chloroflexi; Chloroflexia; Chloroflexales; Chloroflexineae; Chloroflexaceae; Chloroflexus.;" source="Chloroflexus aggregans (strain MD-66 / DSM 9485).;"	NA
Ga0209500_10000006	Ga0209500_10000006_101	fam437	subfam099	NA	Portal vertex protein n=1 Tax=Prevotella sp. CAG:1092 RepID=R5PBR0_9BACT	Portal vertex protein {ECO:0000313|EMBL:CCZ11669.1}; TaxID=1262919 species="Bacteria; Bacteroidetes; Bacteroidia; Bacteroidales; Prevotellaceae; Prevotella; environmental samples.;" source="Prevotella sp. CAG:1092.;"	NA
Ga0209500_10000006	Ga0209500_10000006_102	fam498	subfam802	NA	NA	NA	NA
Ga0209500_10000006	Ga0209500_10000006_103	fam334	subfam667	NA	NA	NA	NA	protein_metabolism
Ga0209500_10000006	Ga0209500_10000006_104	fam656	subfam077	NA	NA	NA	NA
Ga0209500_10000006	Ga0209500_10000006_105	fam410	subfam307	NA	Uncharacterized protein n=1 Tax=Cyanophage Syn30 RepID=M4SNH1_9VIRU	Uncharacterized protein {ECO:0000313|EMBL:KKL86158.1}; TaxID=412755 species="unclassified sequences; metagenomes; ecological metagenomes.;" source="marine sediment metagenome.;"	NA
Ga0209500_10000006	Ga0209500_10000006_106	fam599	subfam110	NA	NA	NA	NA
Ga0209500_10000006	Ga0209500_10000006_107	fam054	subfam231	hypothetical protein	Putative uncharacterized protein n=2 Tax=Entamoeba histolytica RepID=C4MBT9_ENTHI	Marine sediment metagenome DNA, contig: S01H1_L02594 {ECO:0000313|EMBL:GAF77897.1}; Flags: Fragment;; TaxID=412755 species="unclassified sequences; metagenomes; ecological metagenomes.;" source="marine sediment metagenome.;"	NA
Ga0209500_10000006	Ga0209500_10000006_108	fam094	subfam848	NA	Gp23 major capsid protein n=1 Tax=Prevotella sp. CAG:1092 RepID=R5PEX0_9BACT	Marine sediment metagenome DNA, contig: S01H4_S08856 {ECO:0000313|EMBL:GAG99181.1}; Flags: Fragment;; TaxID=412755 species="unclassified sequences; metagenomes; ecological metagenomes.;" source="marine sediment metagenome.;"	NA
Ga0209500_10000006	Ga0209500_10000006_109	fam483	subfam563	NA	NA	NA	NA
Ga0209500_10000006	Ga0209500_10000006_110	fam045	subfam925	NA	NA	NA	NA
Ga0209500_10000006	Ga0209500_10000006_111	fam369	subfam544	NA	NA	NA	NA
Ga0209500_10000006	Ga0209500_10000006_112	fam106	subfam819	NA	NA	NA	NA
Ga0209500_10000006	Ga0209500_10000006_113	fam001	subfam023	NA	NA	NA	NA
Ga0209500_10000006	Ga0209500_10000006_114	fam221	subfam338	NA	NA	NA	NA
Ga0209500_10000006	Ga0209500_10000006_115	fam438	subfam202	NA	NA	Marine sediment metagenome DNA, contig: S01H4_S24531 {ECO:0000313|EMBL:GAH22326.1}; Flags: Fragment;; TaxID=412755 species="unclassified sequences; metagenomes; ecological metagenomes.;" source="marine sediment metagenome.;"	NA
Ga0209500_10000006	Ga0209500_10000006_116	fam567	subfam472	NA	NA	NA	NA
Ga0209500_10000006	Ga0209500_10000006_117	fam356	subfam665	NA	NA	NA	NA
Ga0209500_10000006	Ga0209500_10000006_118	fam360	subfam152	NA	NA	NA	NA
Ga0209500_10000006	Ga0209500_10000006_119	fam157	subfam661	NA	NA	NA	NA
Ga0209500_10000006	Ga0209500_10000006_120	fam765	subfam074	NA	NA	NA	NA
Ga0209500_10000006	Ga0209500_10000006_121	fam678	subfam429	NA	NA	NA	NA
Ga0209500_10000006	Ga0209500_10000006_122	fam673	subfam007	NA	NA	NA	NA
Ga0209500_10000006	Ga0209500_10000006_123	fam154	subfam109	NA	NA	NA	NA
Ga0209500_10000006	Ga0209500_10000006_124	fam229	subfam366	NA	NA	NA	NA
Ga0209500_10000006	Ga0209500_10000006_125	fam582	subfam630	Phosphate starvation-inducible protein PhoH, predicted ATPase	PhoH family protein n=1 Tax=Clostridium sp. CAG:448 RepID=R6TVT2_9CLOT	PhoH family protein {ECO:0000313|EMBL:CDC62722.1}; TaxID=1262808 species="Bacteria; Firmicutes; Clostridia; Clostridiales; Clostridiaceae; Clostridium; environmental samples.;" source="Clostridium sp. CAG:448.;"	NA
Ga0209500_10000006	Ga0209500_10000006_126	fam695	subfam916	NAD-dependent epimerase/dehydratase	NAD-dependent epimerase/dehydratase n=1 Tax=Melioribacter roseus (strain P3M) RepID=I6Z8D4_MELRP	NAD-dependent epimerase/dehydratase {ECO:0000313|EMBL:AFN75410.1}; TaxID=1191523 species="Bacteria; Ignavibacteriae; Ignavibacteria; Ignavibacteriales; Melioribacteraceae; Melioribacter.;" source="Melioribacter roseus (strain JCM 17771 / P3M-2).;"	NA	sugar_metabolism
Ga0209500_10000006	Ga0209500_10000006_127	fam385	subfam553	sugar epimerase	hypothetical protein n=1 Tax=Omnitrophica bacterium SCGC AAA252-B19 RepID=UPI0003632C1D	Tax=RIFCSPHIGHO2_01_FULL_OD1_40_30_curated	NA	sugar_metabolism
Ga0209500_10000006	Ga0209500_10000006_128	fam349	subfam042	NAD-dependent epimerase/dehydratase	epimerase n=1 Tax=Marinimicrobia bacterium JGI 0000039-D08 RepID=UPI0003A08542	NAD-dependent epimerase/dehydratase {ECO:0000313|EMBL:KKQ96912.1}; TaxID=1618549 species="Bacteria; Microgenomates.;" source="Microgenomates (Woesebacteria) bacterium GW2011_GWA1_39_12.;"	NA	sugar_metabolism
Ga0209500_10000006	Ga0209500_10000006_129	fam526	subfam865	NA	NA	NA	NA
Ga0209500_10000006	Ga0209500_10000006_130	fam750	subfam651	NA	NA	Tax=RIFCSPHIGHO2_12_FULL_Saccharibacteria_48_21_curated	NA
Ga0209500_10000006	Ga0209500_10000006_131	fam341	subfam782	GDP-D-mannose dehydratase (EC:4.2.1.47)	Putative GDP-D-mannose dehydratase n=1 Tax=Dactylosporangium aurantiacum subsp. hamdenensis RepID=E9LIM3_9ACTO	Uncharacterized protein {ECO:0000313|EMBL:KKM00958.1}; TaxID=412755 species="unclassified sequences; metagenomes; ecological metagenomes.;" source="marine sediment metagenome.;"	NA	sugar_metabolism
Ga0209500_10000006	Ga0209500_10000006_132	fam024	subfam588	NA	NA	Marine sediment metagenome DNA, contig: S03H2_S09406 {ECO:0000313|EMBL:GAH71217.1}; TaxID=412755 species="unclassified sequences; metagenomes; ecological metagenomes.;" source="marine sediment metagenome.;"	NA
Ga0209500_10000006	Ga0209500_10000006_133	fam022	subfam938	hypothetical protein	transferase hexapeptide repeat containing protein id=19893 bin=ACD20 species=ACD20 genus=ACD20 taxon_order=ACD20 taxon_class=ACD20 phylum=Melainabacteria tax=ACD20 organism_group=Novel_Cyano/Firm organism_desc=Novel_Cyano/Firm	Transferase hexapeptide repeat containing protein {ECO:0000313|EMBL:EKE02190.1}; TaxID=77133 species="Bacteria; environmental samples.;" source="uncultured bacterium.;"	NA
Ga0209500_10000006	Ga0209500_10000006_134	fam042	subfam047	hypothetical protein	Putative uncharacterized protein n=1 Tax=Prochlorococcus marinus (strain MIT 9515) RepID=A2BXJ5_PROM5	Uncharacterized protein {ECO:0000313|EMBL:KKK64680.1}; TaxID=412755 species="unclassified sequences; metagenomes; ecological metagenomes.;" source="marine sediment metagenome.;"	NA
Ga0209500_10000006	Ga0209500_10000006_135	NA	NA	glycosyl transferase	Glycosyl transferase id=3579417 bin=GWF2_Melioribacter_38_21 species=Desulfosporosinus meridiei genus=Desulfosporosinus taxon_order=Clostridiales taxon_class=Clostridia phylum=Firmicutes tax=GWF2_Melioribacter_38_21 organism_group=Ignavibacteria	Uncharacterized protein {ECO:0000313|EMBL:KKK95186.1}; Flags: Fragment;; TaxID=412755 species="unclassified sequences; metagenomes; ecological metagenomes.;" source="marine sediment metagenome.;"	NA
Ga0209500_10000006	Ga0209500_10000006_136	fam768	subfam567	Glycosyltransferase family 17	Tau and MAP protein, tubulin-binding repeat protein n=1 Tax=Treponema lecithinolyticum ATCC 700332 RepID=U2KQX6_TRELE	Uncharacterized protein {ECO:0000313|EMBL:KKU88104.1}; TaxID=1618445 species="Bacteria; Microgenomates.;" source="Microgenomates (Gottesmanbacteria) bacterium GW2011_GWA2_47_9.;"	NA
Ga0209500_10000006	Ga0209500_10000006_137	NA	NA	NA	Uncharacterized protein n=1 Tax=Elizabethkingia meningoseptica 502 RepID=T0NMR9_ELIME	Uncharacterized protein {ECO:0000313|EMBL:EQB91415.1}; TaxID=1355388 species="Bacteria; Bacteroidetes; Flavobacteriia; Flavobacteriales; Flavobacteriaceae; Elizabethkingia.;" source="Elizabethkingia meningoseptica 502.;"	NA
Ga0209500_10000006	Ga0209500_10000006_138	fam373	subfam479	UDP-N-acetylglucosamine 2-epimerase	UDP-N-acetylglucosamine 2-epimerase id=4792082 bin=GWC2_Ignavibacteria_38_9 species=Melioribacter roseus genus=Melioribacter taxon_order=Ignavibacteriales taxon_class=Ignavibacteria phylum=Ignavibacteriae tax=GWC2_Ignavibacteria_38_9 organism_group=Ignavibacteria	Uncharacterized protein {ECO:0000313|EMBL:KKK93126.1}; Flags: Fragment;; TaxID=412755 species="unclassified sequences; metagenomes; ecological metagenomes.;" source="marine sediment metagenome.;"	NA	sugar_metabolism
Ga0209500_10000006	Ga0209500_10000006_139	fam292	subfam686	hypothetical protein	Uncharacterized protein n=1 Tax=Flavobacterium johnsoniae (strain ATCC 17061 / DSM 2064 / UW101) RepID=A5FN67_FLAJ1	Uncharacterized protein {ECO:0000313|EMBL:KKU86429.1}; TaxID=1618794 species="Bacteria; Parcubacteria.;" source="Parcubacteria bacterium GW2011_GWA1_47_9.;"	NA
Ga0209500_10000006	Ga0209500_10000006_140	fam773	subfam101	dut; Deoxyuridine 5'-triphosphate nucleotidohydrolase (EC:3.6.1.23)	Deoxyuridine 5'-triphosphate nucleotidohydrolase n=1 Tax=Clostridium sp. DL-VIII RepID=G7MA37_9CLOT	Deoxyuridine 5'-triphosphate nucleotidohydrolase {ECO:0000256|HAMAP-Rule:MF_00116, ECO:0000256|SAAS:SAAS00071038}; Short=dUTPase {ECO:0000256|HAMAP-Rule:MF_00116};; EC=3.6.1.23 {ECO:0000256|HAMAP-Rule:MF_00116, ECO:0000256|SAAS:SAAS00071036};; dUTP pyrophosphatase {ECO:0000256|HAMAP-Rule:MF_00116}; TaxID=1487582 species="Bacteria; Firmicutes; Clostridia; Clostridiales; Peptococcaceae.;" source="P…	NA
Ga0209500_10000006	Ga0209500_10000006_141	fam316	subfam304	3'-5' exonuclease	Uncharacterized protein n=1 Tax=Bergeyella zoohelcum ATCC 43767 RepID=K1MAH7_9FLAO	3'-5' exonuclease {ECO:0000313|EMBL:KDN54134.1}; EC=2.7.7.7 {ECO:0000313|EMBL:KDN54134.1};; TaxID=1492738 species="Bacteria; Bacteroidetes; Flavobacteriia; Flavobacteriales; Flavobacteriaceae; Flavobacterium.;" source="Flavobacterium sp. EM1321.;"	NA
Ga0209500_10000006	Ga0209500_10000006_142	fam535	subfam817	conserved hypothethical protein	Uncharacterized protein n=1 Tax=Serratia sp. M24T3 RepID=I0QLJ0_9ENTR	Uncharacterized protein {ECO:0000313|EMBL:KKL86947.1}; TaxID=412755 species="unclassified sequences; metagenomes; ecological metagenomes.;" source="marine sediment metagenome.;"	NA
Ga0209500_10000006	Ga0209500_10000006_143	fam593	subfam866	NA	NA	NA	NA
Ga0209500_10000006	Ga0209500_10000006_144	fam255	subfam419	NA	NA	NA	NA
Ga0209500_10000006	Ga0209500_10000006_145	fam366	subfam040	NA	NA	Marine sediment metagenome DNA, contig: S12H4_S19801 {ECO:0000313|EMBL:GAJ03980.1}; TaxID=412755 species="unclassified sequences; metagenomes; ecological metagenomes.;" source="marine sediment metagenome.;"	NA
Ga0209500_10000006	Ga0209500_10000006_146	fam061	subfam299	NA	NA	NA	NA
Ga0209500_10000006	Ga0209500_10000006_147	fam520	subfam388	NA	NA	NA	NA
Ga0209500_10000006	Ga0209500_10000006_148	fam613	subfam398	hypothetical protein	type IV secretion protein Rhs n=2 Tax=Burkholderia thailandensis RepID=UPI0001B4102B	Rhs element Vgr protein {ECO:0000313|EMBL:ABC36135.1}; TaxID=271848 species="Bacteria; Proteobacteria; Betaproteobacteria; Burkholderiales; Burkholderiaceae; Burkholderia; pseudomallei group.;" source="Burkholderia thailandensis (strain E264 / ATCC 700388 / DSM 13276 /; CIP 106301).;"	NA
Ga0209500_10000006	Ga0209500_10000006_149	fam624	subfam726	DNA polymerase B region	DNA polymerase n=1 Tax=Prevotella sp. CAG:1092 RepID=R5P9P1_9BACT	DNA polymerase {ECO:0000256|RuleBase:RU000442}; EC=2.7.7.7 {ECO:0000256|RuleBase:RU000442};; TaxID=1262919 species="Bacteria; Bacteroidetes; Bacteroidia; Bacteroidales; Prevotellaceae; Prevotella; environmental samples.;" source="Prevotella sp. CAG:1092.;"	NA
Ga0209500_10000006	Ga0209500_10000006_150	fam666	subfam496	NA	NA	NA	NA
Ga0209500_10000006	Ga0209500_10000006_151	fam286	subfam146	NA	Uncharacterized protein n=1 Tax=Prevotella sp. CAG:1092 RepID=R5P8M7_9BACT	Uncharacterized protein {ECO:0000313|EMBL:CCZ12825.1}; TaxID=1262919 species="Bacteria; Bacteroidetes; Bacteroidia; Bacteroidales; Prevotellaceae; Prevotella; environmental samples.;" source="Prevotella sp. CAG:1092.;"	NA
Ga0209500_10000006	Ga0209500_10000006_152	fam090	subfam951	superoxide dismutase	Superoxide dismutase n=1 Tax=Acinetobacter bereziniae CIP 70.12 RepID=N9EKJ7_ACIBZ	Superoxide dismutase {ECO:0000256|RuleBase:RU000414}; EC=1.15.1.1 {ECO:0000256|RuleBase:RU000414};; TaxID=1217650 species="Bacteria; Proteobacteria; Gammaproteobacteria; Pseudomonadales; Moraxellaceae; Acinetobacter.;" source="Acinetobacter bereziniae CIP 70.12.;"	NA
Ga0209500_10000006	Ga0209500_10000006_153	fam469	subfam788	DNA helicase	hypothetical protein n=1 Tax=Poribacteria bacterium WGA-3G RepID=UPI0003B58267	Putative helicase with SNF2 domain {ECO:0000313|EMBL:EDT15856.1}; TaxID=451755 species="Bacteria; Firmicutes; Clostridia; Clostridiales; Clostridiaceae; Clostridium.;" source="Clostridium perfringens E str. JGS1987.;"	NA
Ga0209500_10000006	Ga0209500_10000006_154	fam781	subfam220	NA	Uncharacterized protein n=1 Tax=Prevotella sp. CAG:1092 RepID=R5PSC2_9BACT	Uncharacterized protein {ECO:0000313|EMBL:CCZ12821.1}; TaxID=1262919 species="Bacteria; Bacteroidetes; Bacteroidia; Bacteroidales; Prevotellaceae; Prevotella; environmental samples.;" source="Prevotella sp. CAG:1092.;"	NA
Ga0209500_10000006	Ga0209500_10000006_155	fam085	subfam800	NA	NA	NA	NA
Ga0209500_10000006	Ga0209500_10000006_156	fam202	subfam046	NA	Uncharacterized protein n=1 Tax=Prevotella sp. CAG:1092 RepID=R5P8M0_9BACT	Uncharacterized protein {ECO:0000313|EMBL:CCZ12820.1}; TaxID=1262919 species="Bacteria; Bacteroidetes; Bacteroidia; Bacteroidales; Prevotellaceae; Prevotella; environmental samples.;" source="Prevotella sp. CAG:1092.;"	NA
Ga0209500_10000006	Ga0209500_10000006_157	fam354	subfam692	phage tail sheath protein	Tail sheath monomer n=1 Tax=Prevotella sp. CAG:1092 RepID=R5P9L1_9BACT	Tail sheath monomer {ECO:0000313|EMBL:CCZ13175.1}; TaxID=1262919 species="Bacteria; Bacteroidetes; Bacteroidia; Bacteroidales; Prevotellaceae; Prevotella; environmental samples.;" source="Prevotella sp. CAG:1092.;"	NA
Ga0209500_10000006	Ga0209500_10000006_158	fam783	subfam517	NA	NA	NA	NA
Ga0209500_10000006	Ga0209500_10000006_159	fam561	subfam278	NA	Uncharacterized protein n=1 Tax=Prevotella sp. CAG:1092 RepID=R5P9L3_9BACT	Uncharacterized protein {ECO:0000313|EMBL:CCZ13180.1}; TaxID=1262919 species="Bacteria; Bacteroidetes; Bacteroidia; Bacteroidales; Prevotellaceae; Prevotella; environmental samples.;" source="Prevotella sp. CAG:1092.;"	NA
Ga0209500_10000006	Ga0209500_10000006_160	fam206	subfam420	NA	Uncharacterized protein n=1 Tax=Prevotella sp. CAG:1092 RepID=R5PAQ3_9BACT	Uncharacterized protein {ECO:0000313|EMBL:CCZ13183.1}; TaxID=1262919 species="Bacteria; Bacteroidetes; Bacteroidia; Bacteroidales; Prevotellaceae; Prevotella; environmental samples.;" source="Prevotella sp. CAG:1092.;"	NA
Ga0209500_10000006	Ga0209500_10000006_161	fam297	subfam794	NA	NA	NA	NA
Ga0209500_10000006	Ga0209500_10000006_162	fam713	subfam755	NA	Uncharacterized protein n=1 Tax=Prevotella sp. CAG:1092 RepID=R5PUH8_9BACT	Uncharacterized protein {ECO:0000313|EMBL:CCZ13521.1}; TaxID=1262919 species="Bacteria; Bacteroidetes; Bacteroidia; Bacteroidales; Prevotellaceae; Prevotella; environmental samples.;" source="Prevotella sp. CAG:1092.;"	NA
Ga0209500_10000006	Ga0209500_10000006_163	fam537	subfam975	NA	NA	NA	NA
Ga0209500_10000006	Ga0209500_10000006_164	fam714	subfam914	NA	NA	Marine sediment metagenome DNA, contig: S01H1_S34255 {ECO:0000313|EMBL:GAG29122.1}; Flags: Fragment;; TaxID=412755 species="unclassified sequences; metagenomes; ecological metagenomes.;" source="marine sediment metagenome.;"	NA
Ga0209500_10000006	Ga0209500_10000006_165	fam612	subfam061	NA	NA	NA	NA
Ga0209500_10000006	Ga0209500_10000006_166	fam465	subfam233	NA	NA	NA	NA
Ga0209500_10000006	Ga0209500_10000006_167	fam417	subfam761	NA	Uncharacterized protein n=1 Tax=Prevotella sp. CAG:1092 RepID=R5P9N4_9BACT	Marine sediment metagenome DNA, contig: S01H1_S27446 {ECO:0000313|EMBL:GAG40420.1}; Flags: Fragment;; TaxID=412755 species="unclassified sequences; metagenomes; ecological metagenomes.;" source="marine sediment metagenome.;"	NA
Ga0209500_10000006	Ga0209500_10000006_168	fam549	subfam084	NA	Protein RecA n=1 Tax=Prevotella sp. CAG:1092 RepID=R5PWA6_9BACT	NA	NA
Ga0209500_10000006	Ga0209500_10000006_169	fam575	subfam473	exo; DNA polymerase I, 5'-3' exonuclease domain protein	DNA polymerase I: 5'-3' exonuclease domain protein n=1 Tax=Mycoplasma auris 15026 RepID=N9V1T5_9MOLU	Marine sediment metagenome DNA, contig: S01H4_L02194 {ECO:0000313|EMBL:GAG66140.1}; Flags: Fragment;; TaxID=412755 species="unclassified sequences; metagenomes; ecological metagenomes.;" source="marine sediment metagenome.;"	NA
Ga0209500_10000006	Ga0209500_10000006_170	fam650	subfam900	NA	NA	NA	NA
Ga0209500_10000006	Ga0209500_10000006_171	fam469	subfam788	DNA helicase	DNA primase/helicase n=1 Tax=Prevotella sp. CAG:1092 RepID=R5PWB0_9BACT	DNA primase/helicase {ECO:0000313|EMBL:CCZ13212.1}; TaxID=1262919 species="Bacteria; Bacteroidetes; Bacteroidia; Bacteroidales; Prevotellaceae; Prevotella; environmental samples.;" source="Prevotella sp. CAG:1092.;"	NA
Ga0209500_10000006	Ga0209500_10000006_172	fam259	subfam748	nrdB; Ribonucleotide-diphosphate reductase, beta subunit (EC:1.17.4.1)	ribonucleoside-diphosphate reductase n=1 Tax=Myroides injenensis RepID=UPI000287FE50	Ribonucleoside-diphosphate reductase {ECO:0000313|EMBL:KGO89703.1}; TaxID=1121899 species="Bacteria; Bacteroidetes; Flavobacteriia; Flavobacteriales; Flavobacteriaceae; Flavobacterium.;" source="Flavobacterium suncheonense GH29-5 = DSM 17707.;"	NA
Ga0209500_10000006	Ga0209500_10000006_173	fam218	subfam069	ribonucleoside-diphosphate reductase subunit alpha	ribonucleotide reductase n=1 Tax=Flexithrix dorotheae RepID=UPI00037B5F4D	Ribonucleoside-diphosphate reductase {ECO:0000256|RuleBase:RU003410}; EC=1.17.4.1 {ECO:0000256|RuleBase:RU003410};; TaxID=153721 species="Bacteria; Bacteroidetes; Cytophagia; Cytophagales; Cytophagaceae; Sporocytophaga.;" source="Sporocytophaga myxococcoides.;"	NA
Ga0209500_10000006	Ga0209500_10000006_174	fam486	subfam066	phage baseplate assembly protein W	Uncharacterized protein n=1 Tax=Prevotella sp. CAG:1092 RepID=R5PAT8_9BACT	Uncharacterized protein {ECO:0000313|EMBL:CCZ13218.1}; TaxID=1262919 species="Bacteria; Bacteroidetes; Bacteroidia; Bacteroidales; Prevotellaceae; Prevotella; environmental samples.;" source="Prevotella sp. CAG:1092.;"	NA
Ga0209500_10000006	Ga0209500_10000006_175	fam708	subfam859	NA	Conserved domain protein n=1 Tax=Prevotella sp. CAG:1092 RepID=R5P9Q0_9BACT	Conserved domain protein {ECO:0000313|EMBL:CCZ13220.1}; TaxID=1262919 species="Bacteria; Bacteroidetes; Bacteroidia; Bacteroidales; Prevotellaceae; Prevotella; environmental samples.;" source="Prevotella sp. CAG:1092.;"	NA
Ga0209500_10000006	Ga0209500_10000006_176	fam230	subfam339	NA	Uncharacterized protein n=1 Tax=Prevotella sp. CAG:1092 RepID=R5PWB7_9BACT	Uncharacterized protein {ECO:0000313|EMBL:CCZ13222.1}; TaxID=1262919 species="Bacteria; Bacteroidetes; Bacteroidia; Bacteroidales; Prevotellaceae; Prevotella; environmental samples.;" source="Prevotella sp. CAG:1092.;"	NA
Ga0209500_10000006	Ga0209500_10000006_177	fam707	subfam474	NA	NA	NA	NA
Ga0209500_10000006	Ga0209500_10000006_178	fam456	subfam929	NA	NA	NA	NA
Ga0209500_10000006	Ga0209500_10000006_179	fam471	subfam224	NA	NA	NA	NA
Ga0209500_10000006	Ga0209500_10000006_180	fam210	subfam771	NA	Uncharacterized protein n=1 Tax=Prevotella sp. CAG:1092 RepID=R5PAU7_9BACT	Uncharacterized protein {ECO:0000313|EMBL:CCZ13228.1}; TaxID=1262919 species="Bacteria; Bacteroidetes; Bacteroidia; Bacteroidales; Prevotellaceae; Prevotella; environmental samples.;" source="Prevotella sp. CAG:1092.;"	NA
Ga0209500_10000006	Ga0209500_10000006_181	fam213	subfam532	NA	NA	Marine sediment metagenome DNA, contig: S01H1_L00351 {ECO:0000313|EMBL:GAF82310.1}; Flags: Fragment;; TaxID=412755 species="unclassified sequences; metagenomes; ecological metagenomes.;" source="marine sediment metagenome.;"	NA
Ga0209500_10000006	Ga0209500_10000006_182	fam031	subfam490	hypothetical protein	Adhesin AidA-related id=2603582 bin=GWF2_Bacteroidetes_33_38 species=Fibrisoma limi genus=Fibrisoma taxon_order=Cytophagales taxon_class=Cytophagia phylum=Bacteroidetes tax=GWF2_Bacteroidetes_33_38 organism_group=Bacteroidetes organism_desc=a699	Marine sediment metagenome DNA, contig: S01H1_L03615 {ECO:0000313|EMBL:GAF73420.1}; Flags: Fragment;; TaxID=412755 species="unclassified sequences; metagenomes; ecological metagenomes.;" source="marine sediment metagenome.;"	NA
Ga0209500_10000006	Ga0209500_10000006_183	fam008	subfam688	putative alkaline serine protease	FG-GAP repeat protein n=1 Tax=Microcoleus vaginatus FGP-2 RepID=F5UG66_9CYAN	FG-GAP repeat protein {ECO:0000313|EMBL:EGK88094.1}; TaxID=756067 species="Bacteria; Cyanobacteria; Oscillatoriophycideae; Oscillatoriales; Microcoleus.;" source="Microcoleus vaginatus FGP-2.;"	NA
Ga0209500_10000006	Ga0209500_10000006_184	fam027	subfam723	NA	NA	NA	NA
Ga0209500_10000006	Ga0209500_10000006_185	fam545	subfam890	NA	Uncharacterized protein n=1 Tax=Synechococcus phage S-SKS1 RepID=M4QRQ0_9CAUD	Uncharacterized protein {ECO:0000313|EMBL:AGH31518.1}; TaxID=754042 species="Viruses; dsDNA viruses, no RNA stage; Caudovirales; Siphoviridae.;" source="Synechococcus phage S-SKS1.;"	NA
Ga0209500_10000006	Ga0209500_10000006_186	fam597	subfam323	glycosyltransferase family protein	hypothetical protein n=1 Tax=alpha proteobacterium SCGC AAA300-J04 RepID=UPI00037C9AA8	Putative uncharacterized protein {ECO:0000313|EMBL:EDO86495.1}; TaxID=360118 species="Bacteria; Proteobacteria; Betaproteobacteria; Burkholderiales; Burkholderiaceae; Burkholderia; pseudomallei group.;" source="Burkholderia pseudomallei 406e.;"	NA
Ga0209500_10000006	Ga0209500_10000006_187	fam071	subfam891	NA	NA	NA	NA
Ga0209500_10000006	Ga0209500_10000006_188	fam359	subfam396	NA	NA	NA	NA
Ga0209500_10000006	Ga0209500_10000006_189	fam372	subfam854	NA	NA	NA	NA
Ga0209500_10000006	Ga0209500_10000006_190	fam359	subfam396	NA	Stackhouse genomic scaffold, scaffold_90 n=1 Tax=Chondrus crispus RepID=R7QVC6_CHOCR	Stackhouse genomic scaffold, scaffold_90 {ECO:0000313|EMBL:CDF41411.1}; TaxID=2769 species="Eukaryota; Rhodophyta; Florideophyceae; Gigartinales; Gigartinaceae; Chondrus.;" source="Chondrus crispus (Carrageen Irish moss) (Polymorpha crispa).;"	NA
Ga0209500_10000006	Ga0209500_10000006_191	fam088	subfam789	NA	NA	NA	NA
Ga0209500_10000006	Ga0209500_10000006_192	fam008	subfam688	glycosyl hydrolase	Putative glycosidase n=1 Tax=Paenibacillus sp. KSM-M126 RepID=B1Q2N8_9BACL	APHP domain-containing protein {ECO:0000313|EMBL:ETT65963.1}; TaxID=1227350 species="Bacteria; Firmicutes; Bacilli; Bacillales; Paenibacillaceae; Paenibacillus.;" source="Paenibacillus sp. FSL H8-237.;"	NA
Ga0209500_10000006	Ga0209500_10000006_193	fam017	subfam262	hypothetical protein	Submaxillary apomucin n=1 Tax=Sus scrofa domesticus RepID=O18758_PIG	Submaxillary apomucin {ECO:0000313|EMBL:AAC62527.1}; TaxID=9825 species="Eukaryota; Metazoa; Chordata; Craniata; Vertebrata; Euteleostomi; Mammalia; Eutheria; Laurasiatheria; Cetartiodactyla; Suina; Suidae; Sus.;" source="Sus scrofa domesticus (domestic pig).;"	NA
Ga0209500_10000006	Ga0209500_10000006_194	fam455	subfam504	NA	Uncharacterized protein n=1 Tax=uncultured bacterium RepID=K1ZXI5_9BACT	Uncharacterized protein {ECO:0000313|EMBL:EKD60450.1}; TaxID=77133 species="Bacteria; environmental samples.;" source="uncultured bacterium.;"	NA
Ga0209500_10000006	Ga0209500_10000006_195	NA	NA	NA	NA	NA	NA
Ga0209500_10000006	Ga0209500_10000006_196	fam350	subfam120	PE-PGRS family protein	hypothetical protein n=1 Tax=Zavarzinella formosa RepID=UPI00037C53B4	PE-PGRS family protein {ECO:0000313|EMBL:ABA24667.1}; TaxID=240292 species="Bacteria; Cyanobacteria; Nostocales; Nostocaceae; Anabaena.;" source="Anabaena variabilis (strain ATCC 29413 / PCC 7937).;"	NA
Ga0209500_10000006	Ga0209500_10000006_197	fam350	subfam120	PE-PGRS family protein	hypothetical protein n=1 Tax=Verrucomicrobium spinosum RepID=UPI000174593C	Uncharacterized protein {ECO:0000313|EMBL:KKN67780.1}; TaxID=412755 species="unclassified sequences; metagenomes; ecological metagenomes.;" source="marine sediment metagenome.;"	NA
Ga0209500_10000006	Ga0209500_10000006_198	fam350	subfam120	hypothetical protein	hypothetical protein n=1 Tax=Zavarzinella formosa RepID=UPI00037C53B4	Uncharacterized protein {ECO:0000313|EMBL:CCJ06948.1}; TaxID=187303 species="Bacteria; Proteobacteria; Alphaproteobacteria; Rhizobiales; Methylocystaceae; Methylocystis.;" source="Methylocystis sp. (strain SC2).;"	NA
Ga0209500_10000006	Ga0209500_10000006_199	fam014	subfam446	NA	NA	NA	NA
Ga0209500_10000006	Ga0209500_10000006_200	fam031	subfam523	NA	NA	NA	NA
Ga0209500_10000006	Ga0209500_10000006_201	fam305	subfam290	NA	NA	Marine sediment metagenome DNA, contig: S01H1_L11675 {ECO:0000313|EMBL:GAF97356.1}; Flags: Fragment;; TaxID=412755 species="unclassified sequences; metagenomes; ecological metagenomes.;" source="marine sediment metagenome.;"	NA
Ga0209500_10000006	Ga0209500_10000006_202	fam554	subfam335	NA	NA	NA	NA
Ga0209500_10000006	Ga0209500_10000006_203	fam013	subfam132	Rhs element Vgr family protein	Laminin G, domain-containing 2 n=1 Tax=Chloroflexus aggregans (strain MD-66 / DSM 9485) RepID=B8G5M0_CHLAD	Putative S-layer protein {ECO:0000313|EMBL:AEV69807.1}; Flags: Precursor;; TaxID=720554 species="Bacteria; Firmicutes; Clostridia; Clostridiales; Ruminococcaceae; Ruminiclostridium.;" source="Clostridium clariflavum (strain DSM 19732 / NBRC 101661 / EBR45).;"	NA
Ga0209500_10000006	Ga0209500_10000006_204	fam014	subfam446	NA	NA	NA	NA
Ga0209500_10000006	Ga0209500_10000006_205	fam250	subfam605	NA	DNA primase n=1 Tax=Prevotella sp. CAG:1092 RepID=R5P9R3_9BACT	DNA primase {ECO:0000313|EMBL:CCZ13240.1}; TaxID=1262919 species="Bacteria; Bacteroidetes; Bacteroidia; Bacteroidales; Prevotellaceae; Prevotella; environmental samples.;" source="Prevotella sp. CAG:1092.;"	NA
Ga0209500_10000006	Ga0209500_10000006_206	fam788	subfam619	NA	NA	NA	NA
Ga0209500_10000006	Ga0209500_10000006_207	fam280	subfam455	NA	NA	NA	NA
Ga0209500_10000006	Ga0209500_10000006_208	fam647	subfam245	NA	NA	NA	NA
Ga0209500_10000006	Ga0209500_10000006_209	fam043	subfam064	NA	DNA repair protein n=1 Tax=Moumouvirus goulette RepID=M1PWK6_9VIRU	DNA repair protein {ECO:0000313|EMBL:AGF85137.1}; TaxID=1247379 species="Viruses; dsDNA viruses, no RNA stage; Mimiviridae; unclassified Mimiviridae.;" source="Moumouvirus goulette.;"	NA
Ga0209500_10000006	Ga0209500_10000006_210	fam627	subfam477	NA	NA	NA	NA
Ga0209500_10000006	Ga0209500_10000006_211	fam474	subfam175	NA	NA	NA	NA
Ga0209500_10000006	Ga0209500_10000006_212	NA	NA	NA	NA	NA	NA
Ga0209500_10000006	Ga0209500_10000006_213	fam615	subfam756	NA	Uncharacterized hydrolase n=1 Tax=Prevotella sp. CAG:1092 RepID=R5PGH6_9BACT	Uncharacterized hydrolase {ECO:0000313|EMBL:CCZ13244.1}; TaxID=1262919 species="Bacteria; Bacteroidetes; Bacteroidia; Bacteroidales; Prevotellaceae; Prevotella; environmental samples.;" source="Prevotella sp. CAG:1092.;"	NA
Ga0209500_10000006	Ga0209500_10000006_214	fam644	subfam357	NA	NA	NA	NA
Ga0209500_10000006	Ga0209500_10000006_215	fam196	subfam766	RNA polymerase sigma A factor	RNA polymerase sigma factor SigA n=1 Tax=Ruminococcus sp. CAG:579 RepID=R6CAD9_9FIRM	RNA polymerase sigma factor SigA {ECO:0000256|HAMAP-Rule:MF_00963}; TaxID=1262963 species="Bacteria; Firmicutes; Clostridia; Clostridiales; Ruminococcaceae; Ruminococcus; environmental samples.;" source="Ruminococcus sp. CAG:579.;"	NA
Ga0209500_10000006	Ga0209500_10000006_216	NA	NA	NA	NA	NA	NA
Ga0209500_10000006	Ga0209500_10000006_217	fam294	subfam830	NA	NA	NA	NA
Ga0209500_10000006	Ga0209500_10000006_218	fam640	subfam164	NA	NA	Marine sediment metagenome DNA, contig: S01H4_S02224 {ECO:0000313|EMBL:GAG76801.1}; Flags: Fragment;; TaxID=412755 species="unclassified sequences; metagenomes; ecological metagenomes.;" source="marine sediment metagenome.;"	NA
Ga0209500_10000006	Ga0209500_10000006_219	fam214	subfam940	NA	NA	NA	NA
Ga0209500_10000006	Ga0209500_10000006_220	fam585	subfam596	NA	NA	NA	NA
Ga0209500_10000006	Ga0209500_10000006_221	fam026	subfam539	NA	NA	NA	NA
Ga0209500_10000006	Ga0209500_10000006_222	fam757	subfam621	NA	NA	NA	NA
Ga0209500_10000006	Ga0209500_10000006_223	fam077	subfam798	NA	NA	NA	NA
Ga0209500_10000006	Ga0209500_10000006_224	fam035	subfam002	NA	NA	NA	NA
Ga0209500_10000006	Ga0209500_10000006_225	fam447	subfam416	NA	NA	NA	NA
Ga0209500_10000006	Ga0209500_10000006_226	fam236	subfam125	NA	NA	NA	NA
Ga0209500_10000006	Ga0209500_10000006_227	fam413	subfam552	NA	NA	NA	NA
Ga0209500_10000006	Ga0209500_10000006_228	fam450	subfam449	NA	NA	NA	NA
Ga0209500_10000006	Ga0209500_10000006_229	fam325	subfam831	NA	NA	NA	NA
Ga0209500_10000006	Ga0209500_10000006_230	fam475	subfam048	NA	NA	NA	NA
Ga0209500_10000006	Ga0209500_10000006_231	fam717	subfam829	NA	NA	Marine sediment metagenome DNA, contig: S06H3_L03709 {ECO:0000313|EMBL:GAI16188.1}; Flags: Fragment;; TaxID=412755 species="unclassified sequences; metagenomes; ecological metagenomes.;" source="marine sediment metagenome.;"	NA
Ga0209500_10000006	Ga0209500_10000006_232	fam186	subfam908	dnaJ_2; chaperone protein DnaJ	Chaperone protein DnaJ n=1 Tax=Brevibacillus laterosporus LMG 15441 RepID=F7U1X1_BRELA	Chaperone protein DnaJ {ECO:0000256|HAMAP-Rule:MF_01152, ECO:0000256|SAAS:SAAS00053159}; TaxID=1042163 species="Bacteria; Firmicutes; Bacilli; Bacillales; Paenibacillaceae; Brevibacillus.;" source="Brevibacillus laterosporus LMG 15441.;"	NA
Ga0209500_10000006	Ga0209500_10000006_233	fam697	subfam757	NA	NA	NA	NA
Ga0209500_10000006	Ga0209500_10000006_234	NA	NA	NA	NA	Marine sediment metagenome DNA, contig: S01H4_S06029 {ECO:0000313|EMBL:GAG96867.1}; Flags: Fragment;; TaxID=412755 species="unclassified sequences; metagenomes; ecological metagenomes.;" source="marine sediment metagenome.;"	NA
Ga0209500_10000006	Ga0209500_10000006_235	fam020	subfam529	hypothetical protein	Uncharacterized protein n=2 Tax=Prochlorococcus phage P-SSM2 RepID=R9S6D8_BPPRM	Uncharacterized protein {ECO:0000313|EMBL:AGN12327.1}; TaxID=536454 species="Viruses; dsDNA viruses, no RNA stage; Caudovirales; Myoviridae; Tevenvirinae; T4likevirus.;" source="Prochlorococcus phage P-SSM5.;"	NA
Ga0209500_10000006	Ga0209500_10000006_236	fam022	subfam906	epsM; putative acetyltransferase EpsM (EC:2.3.1.-)	transferase n=1 Tax=Marinimicrobia RepID=UPI00039EAEE8	Acetyltransferase {ECO:0000313|EMBL:AKE79741.1}; TaxID=1307 species="Bacteria; Firmicutes; Bacilli; Lactobacillales; Streptococcaceae; Streptococcus.;" source="Streptococcus suis.;"	NA
Ga0209500_10000006	Ga0209500_10000006_237	NA	NA	family 2 glycosyl transferase	Glycosyltransferase n=1 Tax=Bacillus azotoformans LMG 9581 RepID=K6D402_BACAZ	Glycosyltransferase {ECO:0000313|EMBL:EKN62793.1}; TaxID=1131731 species="Bacteria; Firmicutes; Bacilli; Bacillales; Bacillaceae; Bacillus.;" source="Bacillus azotoformans LMG 9581.;"	NA
Ga0209500_10000006	Ga0209500_10000006_238	NA	NA	NA	NA	NA	NA
Ga0209500_10000006	Ga0209500_10000006_239	fam505	subfam225	NA	NA	NA	NA
Ga0209500_10000006	Ga0209500_10000006_240	NA	NA	NA	NA	NA	NA
Ga0209500_10000006	Ga0209500_10000006_241	fam352	subfam534	type 11 methyltransferase	Methyltransferase type 11 n=1 Tax=Psychromonas ingrahamii (strain 37) RepID=A1T077_PSYIN	Methyltransferase type 11 {ECO:0000313|EMBL:ABM05142.1}; TaxID=357804 species="Bacteria; Proteobacteria; Gammaproteobacteria; Alteromonadales; Psychromonadaceae; Psychromonas.;" source="Psychromonas ingrahamii (strain 37).;"	NA
Ga0209500_10000006	Ga0209500_10000006_242	NA	NA	glycosyltransferase	Glycosyltransferase n=1 Tax=Kordia algicida OT-1 RepID=A9ED16_9FLAO	Glycosyltransferase {ECO:0000313|EMBL:EDP94266.1}; TaxID=391587 species="Bacteria; Bacteroidetes; Flavobacteriia; Flavobacteriales; Flavobacteriaceae; Kordia.;" source="Kordia algicida OT-1.;"	NA
Ga0209500_10000006	Ga0209500_10000006_243	fam012	subfam809	putative glycosyltransferase	hypothetical protein n=1 Tax=Methylosarcina fibrata RepID=UPI00035F9FE3	Glycosyltransferase TibC {ECO:0000313|EMBL:EHC47215.1}; TaxID=913075 species="Bacteria; Proteobacteria; Gammaproteobacteria; Enterobacteriales; Enterobacteriaceae; Salmonella.;" source="Salmonella enterica subsp. enterica serovar Inverness str. R8-3668.;"	NA
Ga0209500_10000006	Ga0209500_10000006_244	fam646	subfam378	NA	NA	NA	NA
Ga0209500_10000006	Ga0209500_10000006_245	NA	NA	NA	NA	NA	NA
Ga0209500_10000006	Ga0209500_10000006_246	fam070	subfam821	D12 class N6 adenine-specific DNA methyltransferase	Uncharacterized protein n=1 Tax=Clostridium sp. CAG:964 RepID=R6U1Y8_9CLOT	Uncharacterized protein {ECO:0000313|EMBL:CDC79698.1}; TaxID=1262848 species="Bacteria; Firmicutes; Clostridia; Clostridiales; Clostridiaceae; Clostridium; environmental samples.;" source="Clostridium sp. CAG:964.;"	NA
Ga0209500_10000006	Ga0209500_10000006_247	fam033	subfam708	NA	NA	NA	NA
Ga0209500_10000006	Ga0209500_10000006_248	fam592	subfam904	NA	NA	NA	NA
Ga0209500_10000006	Ga0209500_10000006_249	fam244	subfam543	hypothetical protein	Uncharacterized protein n=1 Tax=Opitutus terrae (strain DSM 11246 / PB90-1) RepID=B1ZQ12_OPITP	Uncharacterized protein {ECO:0000313|EMBL:KGK43256.1}; TaxID=1545442 species="Bacteria; Proteobacteria; Gammaproteobacteria; Oceanospirillales; Nitrincola.;" source="Nitrincola sp. A-D6.;"	NA
Ga0209500_10000006	Ga0209500_10000006_250	fam558	subfam106	NA	NA	NA	NA
Ga0209500_10000006	Ga0209500_10000006_251	fam576	subfam963	NA	NA	NA	NA
Ga0209500_10000006	Ga0209500_10000006_252	fam079	subfam597	thioredoxin domain-containing protein	Thioredoxin n=1 Tax=Anaerococcus tetradius ATCC 35098 RepID=C2CJM8_9FIRM	Thioredoxin {ECO:0000256|PIRNR:PIRNR000077}; TaxID=525255 species="Bacteria; Firmicutes; Clostridia; Clostridiales; Peptoniphilaceae; Anaerococcus.;" source="Anaerococcus tetradius ATCC 35098.;"	NA
Ga0209500_10000006	Ga0209500_10000006_253	fam079	subfam511	NA	NA	NA	NA
Ga0209500_10000006	Ga0209500_10000006_254	NA	NA	NA	NA	NA	NA
Ga0209500_10000006	Ga0209500_10000006_255	fam096	subfam844	pp130; phage DNA methylase	Phage protein, DNA methylase n=1 Tax=Lactococcus lactis subsp. lactis (strain KF147) RepID=D2BQD7_LACLK	Adenine-specific methyltransferase {ECO:0000313|EMBL:AKG94310.1}; EC=2.1.1.72 {ECO:0000313|EMBL:AKG94310.1};; TaxID=1647387 species="Viruses; dsDNA viruses, no RNA stage; Caudovirales; Siphoviridae.;" source="Polaribacter phage P12002S.;"	NA
Ga0209500_10000006	Ga0209500_10000006_256	fam536	subfam558	NA	NA	Glutamine ABC transporter periplasmic protein {ECO:0000313|EMBL:KKQ91331.1}; TaxID=1618572 species="Bacteria; Microgenomates.;" source="Microgenomates (Woesebacteria) bacterium GW2011_GWB1_39_10.;"	NA
Ga0209500_10000006	Ga0209500_10000006_257	fam246	subfam263	NA	NA	NA	NA
Ga0209500_10000006	Ga0209500_10000006_258	fam233	subfam391	NA	NA	NA	NA
Ga0209500_10000006	Ga0209500_10000006_259	fam136	subfam281	NA	NA	NA	NA
Ga0209500_10000006	Ga0209500_10000006_260	fam270	subfam121	NA	NA	NA	NA
Ga0209500_10000006	Ga0209500_10000006_261	fam062	subfam465	NA	NA	NA	NA
Ga0209500_10000006	Ga0209500_10000006_262	NA	NA	NA	NA	NA	NA
Ga0209500_10000006	Ga0209500_10000006_263	fam448	subfam574	NA	NA	NA	NA
Ga0209500_10000006	Ga0209500_10000006_264	fam066	subfam362	Protein of unknwon function (DUF3310).	Putative uncharacterized protein id=3163057 bin=GWB1_Spirochaetes_59_5 species=Synechococcus phage S-CBS2 genus=unknown taxon_order=Caudovirales taxon_class=unknown phylum=unknown tax=GWB1_Spirochaetes_59_5 organism_group=Spirochaetes	Tax=GWB1_Spirochaetes_59_5_curated	NA
Ga0209500_10000006	Ga0209500_10000006_265	fam405	subfam009	NA	hypothetical protein n=1 Tax=Verrucomicrobium sp. 3C RepID=UPI0003713F7D	Tax=CG_Paludi_01	NA
Ga0209500_10000006	Ga0209500_10000006_266	fam096	subfam844	modification methylase MjaVI (N-4 cytosine-specificmethyltransferase MjaVI) (M.MjaVI) (EC:2.1.1.113)	Modification methylase MjaVI (N-4 cytosine-specificmethyltransferase MjaVI) (M.MjaVI) n=1 Tax=Sulfurihydrogenibium azorense (strain Az-Fu1 / DSM 15241 / OCM 825) RepID=C1DXD7_SULAA	Tax=RBG_13_Actinobacteria_35_12_curated	NA
Ga0209500_10000006	Ga0209500_10000006_267	fam501	subfam049	NA	Putative uncharacterized protein n=1 Tax=Organic Lake phycodnavirus RepID=F2Y305_9PHYC	Putative uncharacterized protein {ECO:0000313|EMBL:ADX06610.1}; TaxID=938083 species="Viruses; dsDNA viruses, no RNA stage; Phycodnaviridae; environmental samples.;" source="Organic Lake phycodnavirus.;"	NA
Ga0209500_10000006	Ga0209500_10000006_268	fam144	subfam540	NA	NA	Marine sediment metagenome DNA, contig: S01H1_L08827 {ECO:0000313|EMBL:GAF95910.1}; TaxID=412755 species="unclassified sequences; metagenomes; ecological metagenomes.;" source="marine sediment metagenome.;"	NA
Ga0209500_10000006	Ga0209500_10000006_269	fam174	subfam606	acetyltransferase	Acetyltransferase n=1 Tax=Rivularia sp. PCC 7116 RepID=K9R6J8_9CYAN	Acetyltransferase {ECO:0000313|EMBL:AFY53163.1}; TaxID=373994 species="Bacteria; Cyanobacteria; Nostocales; Rivulariaceae; Rivularia.;" source="Rivularia sp. PCC 7116.;"	NA
Ga0209500_10000006	Ga0209500_10000006_270	fam655	subfam379	hypothetical protein	Uncharacterized protein n=1 Tax=Uncultured methanogenic archaeon RC-I RepID=Q0W032_UNCMA	Uncharacterized protein {ECO:0000313|EMBL:KHO54930.1}; TaxID=1579377 species="Archaea.;" source="archaeon GW2011_AR19.;"	NA
Ga0209500_10000006	Ga0209500_10000006_271	fam102	subfam792	ADP-ribose pyrophosphatase	Diadenosine 5',5'''-P1,P4-tetraphosphate hydrolase n=1 Tax=Lupinus angustifolius RepID=O04841_LUPAN	Thiamine monophosphate synthase/TENI {ECO:0000313|EMBL:KFZ90552.1}; TaxID=160660 species="Bacteria; Proteobacteria; Gammaproteobacteria.;" source="Thiobacillus prosperus.;"	NA
Ga0304728_1000742	Ga0304728_1000742_1	fam772	subfam063	ATP-dependent Clp protease	ATP-dependent Clp protease n=1 Tax=Bacteroides fragilis (strain YCH46) RepID=Q64TM0_BACFR	IstB-like ATP binding family protein {ECO:0000313|EMBL:EXZ28337.1}; TaxID=1339327 species="Bacteria; Bacteroidetes; Bacteroidia; Bacteroidales; Bacteroidaceae; Bacteroides.;" source="Bacteroides fragilis str. S36L11.;"	NA	protein_metabolism
Ga0304728_1000742	Ga0304728_1000742_2	fam563	subfam129	hypothetical protein	Uncharacterized protein n=1 Tax=Colwellia phage 9A RepID=I3UMA4_9CAUD	Uncharacterized protein {ECO:0000313|EMBL:AFK66619.1}; TaxID=765765 species="Viruses; dsDNA viruses, no RNA stage; Caudovirales; Siphoviridae.;" source="Colwellia phage 9A.;"	NA
Ga0304728_1000742	Ga0304728_1000742_3	fam019	subfam899	NA	Uncharacterized protein n=1 Tax=Prevotella sp. CAG:1092 RepID=R5PA49_9BACT	Uncharacterized protein {ECO:0000313|EMBL:KKM67231.1}; TaxID=412755 species="unclassified sequences; metagenomes; ecological metagenomes.;" source="marine sediment metagenome.;"	NA
Ga0304728_1000742	Ga0304728_1000742_4	fam016	subfam256	NA	NA	NA	NA
Ga0304728_1000742	Ga0304728_1000742_5	fam668	subfam503	clfB; clumping factor B (ClfB)	Clumping factor B (ClfB) n=2 Tax=Staphylococcus aureus RepID=T1XVT6_STAAU	DNA polymerase III subunit gamma/tau {ECO:0000313|EMBL:AKC41035.1}; TaxID=1774 species="Bacteria; Actinobacteria; Corynebacteriales; Mycobacteriaceae; Mycobacterium.;" source="Mycobacterium chelonae.;"	NA
Ga0304728_1000742	Ga0304728_1000742_6	fam782	subfam858	NA	NA	NA	NA
Ga0304728_1000742	Ga0304728_1000742_7	fam037	subfam261	NA	NA	NA	NA
Ga0304728_1000742	Ga0304728_1000742_8	fam628	subfam222	NA	NA	Marine sediment metagenome DNA, contig: S01H4_L02245 {ECO:0000313|EMBL:GAG67001.1}; Flags: Fragment;; TaxID=412755 species="unclassified sequences; metagenomes; ecological metagenomes.;" source="marine sediment metagenome.;"	NA
Ga0304728_1000742	Ga0304728_1000742_9	fam075	subfam902	bacteriophage terminase	Putative bacteriophage terminase n=1 Tax=Clostridium ljungdahlii (strain ATCC 55383 / DSM 13528 / PETC) RepID=D8GU84_CLOLD	Putative bacteriophage terminase {ECO:0000313|EMBL:ADK14747.1}; TaxID=748727 species="Bacteria; Firmicutes; Clostridia; Clostridiales; Clostridiaceae; Clostridium.;" source="Clostridium ljungdahlii (strain ATCC 55383 / DSM 13528 / PETC).;"	NA
Ga0304728_1000742	Ga0304728_1000742_10	fam203	subfam124	Rhs element Vgr family protein	Singapore isolate B (sub-type 7) whole genome shotgun sequence assembly, scaffold_1 n=1 Tax=Blastocystis hominis RepID=D8LYJ1_BLAHO	Similar to hedgehog protein {ECO:0000313|EMBL:BAM79710.1}; TaxID=280699 species="Eukaryota; Rhodophyta; Bangiophyceae; Cyanidiales; Cyanidiaceae; Cyanidioschyzon.;" source="Cyanidioschyzon merolae strain 10D.;"	NA
Ga0304728_1000742	Ga0304728_1000742_11	fam437	subfam099	NA	Portal vertex protein n=1 Tax=Prevotella sp. CAG:1092 RepID=R5PBR0_9BACT	Portal vertex protein {ECO:0000313|EMBL:CCZ11669.1}; TaxID=1262919 species="Bacteria; Bacteroidetes; Bacteroidia; Bacteroidales; Prevotellaceae; Prevotella; environmental samples.;" source="Prevotella sp. CAG:1092.;"	NA
Ga0304728_1000742	Ga0304728_1000742_12	fam498	subfam802	NA	NA	NA	NA
Ga0304728_1000742	Ga0304728_1000742_13	fam334	subfam667	NA	NA	NA	NA	protein_metabolism
Ga0304728_1000742	Ga0304728_1000742_14	fam656	subfam077	NA	NA	NA	NA
Ga0304728_1000742	Ga0304728_1000742_15	fam410	subfam307	NA	Uncharacterized protein n=1 Tax=Cyanophage Syn30 RepID=M4SNH1_9VIRU	Uncharacterized protein {ECO:0000313|EMBL:KKL86158.1}; TaxID=412755 species="unclassified sequences; metagenomes; ecological metagenomes.;" source="marine sediment metagenome.;"	NA
Ga0304728_1000742	Ga0304728_1000742_16	fam599	subfam110	NA	NA	NA	NA
Ga0304728_1000742	Ga0304728_1000742_17	fam054	subfam231	hypothetical protein	Uncharacterized protein (Fragment) n=1 Tax=Takifugu rubripes RepID=H2U0X0_TAKRU	Marine sediment metagenome DNA, contig: S01H1_L02594 {ECO:0000313|EMBL:GAF77897.1}; Flags: Fragment;; TaxID=412755 species="unclassified sequences; metagenomes; ecological metagenomes.;" source="marine sediment metagenome.;"	NA
Ga0304728_1000742	Ga0304728_1000742_18	fam094	subfam848	NA	Gp23 major capsid protein n=1 Tax=Prevotella sp. CAG:1092 RepID=R5PEX0_9BACT	Marine sediment metagenome DNA, contig: S01H4_S08856 {ECO:0000313|EMBL:GAG99181.1}; Flags: Fragment;; TaxID=412755 species="unclassified sequences; metagenomes; ecological metagenomes.;" source="marine sediment metagenome.;"	NA
Ga0304728_1000742	Ga0304728_1000742_19	fam548	subfam111	hypothetical protein	p100 n=1 Tax=Rhizobium phage 16-3 RepID=B4UTY8_BP163	Uncharacterized protein {ECO:0000313|EMBL:KKM77946.1}; Flags: Fragment;; TaxID=412755 species="unclassified sequences; metagenomes; ecological metagenomes.;" source="marine sediment metagenome.;"	NA
Ga0304728_1000742	Ga0304728_1000742_20	fam483	subfam563	NA	NA	NA	NA
Ga0304728_1000742	Ga0304728_1000742_21	fam045	subfam925	NA	NA	NA	NA
Ga0304728_1000742	Ga0304728_1000742_22	fam369	subfam544	NA	NA	NA	NA
Ga0304728_1000742	Ga0304728_1000742_23	fam106	subfam819	NA	NA	NA	NA
Ga0304728_1000742	Ga0304728_1000742_24	fam001	subfam023	NA	NA	NA	NA
Ga0304728_1000742	Ga0304728_1000742_25	fam221	subfam338	NA	NA	NA	NA
Ga0304728_1000742	Ga0304728_1000742_26	fam438	subfam202	NA	NA	Marine sediment metagenome DNA, contig: S01H4_S24531 {ECO:0000313|EMBL:GAH22326.1}; Flags: Fragment;; TaxID=412755 species="unclassified sequences; metagenomes; ecological metagenomes.;" source="marine sediment metagenome.;"	NA
Ga0304728_1000742	Ga0304728_1000742_27	fam567	subfam472	NA	NA	NA	NA
Ga0304728_1000742	Ga0304728_1000742_28	fam356	subfam665	NA	NA	NA	NA
Ga0304728_1000742	Ga0304728_1000742_29	fam360	subfam152	NA	NA	NA	NA
B570J40625_100000096	B570J40625_100000096_1	fam613	subfam398	laminin G domain-containing protein	Ubiquitin thiolesterase n=1 Tax=Acanthamoeba castellanii str. Neff RepID=L8GF22_ACACA	Tax=RBG_13_RIF03_48_7_curated	NA
B570J40625_100000096	B570J40625_100000096_2	fam520	subfam388	NA	NA	NA	NA
B570J40625_100000096	B570J40625_100000096_3	fam061	subfam299	NA	Uncharacterized protein n=1 Tax=Prevotella sp. CAG:1092 RepID=R5PC73_9BACT	Uncharacterized protein {ECO:0000313|EMBL:CCZ11844.1}; TaxID=1262919 species="Bacteria; Bacteroidetes; Bacteroidia; Bacteroidales; Prevotellaceae; Prevotella; environmental samples.;" source="Prevotella sp. CAG:1092.;"	NA
B570J40625_100000096	B570J40625_100000096_4	fam366	subfam040	NA	NA	Marine sediment metagenome DNA, contig: S12H4_S19801 {ECO:0000313|EMBL:GAJ03980.1}; TaxID=412755 species="unclassified sequences; metagenomes; ecological metagenomes.;" source="marine sediment metagenome.;"	NA
B570J40625_100000096	B570J40625_100000096_5	fam255	subfam419	NA	NA	NA	NA
B570J40625_100000096	B570J40625_100000096_6	fam593	subfam866	NA	NA	NA	NA
B570J40625_100000096	B570J40625_100000096_7	fam535	subfam817	NA	Uncharacterized protein n=1 Tax=Serratia sp. M24T3 RepID=I0QLJ0_9ENTR	Uncharacterized protein {ECO:0000313|EMBL:KKL86947.1}; TaxID=412755 species="unclassified sequences; metagenomes; ecological metagenomes.;" source="marine sediment metagenome.;"	NA
B570J40625_100000096	B570J40625_100000096_8	fam316	subfam304	3'-5' exonuclease	Uncharacterized protein n=1 Tax=Bergeyella zoohelcum ATCC 43767 RepID=K1MAH7_9FLAO	Uncharacterized protein {ECO:0000313|EMBL:EKB59373.1}; TaxID=883096 species="Bacteria; Bacteroidetes; Flavobacteriia; Flavobacteriales; Flavobacteriaceae; Bergeyella.;" source="Bergeyella zoohelcum ATCC 43767.;"	NA
B570J40625_100000096	B570J40625_100000096_9	fam773	subfam101	deoxyuridine 5-triphosphate nucleotidohydrolase	deoxyuridine 5''''-triphosphate nucleotidohydrolase n=1 Tax=Pseudanabaena sp. PCC 6802 RepID=UPI00036CEB47	Tax=CG_Cyano_02	NA
B570J40625_100000096	B570J40625_100000096_10	fam092	subfam666	hypothetical protein	Uncharacterized protein n=1 Tax=Flavobacterium enshiense DK69 RepID=V6SFU1_9FLAO	Phosphoheptose isomerase {ECO:0000313|EMBL:KGO90616.1}; TaxID=1121899 species="Bacteria; Bacteroidetes; Flavobacteriia; Flavobacteriales; Flavobacteriaceae; Flavobacterium.;" source="Flavobacterium suncheonense GH29-5 = DSM 17707.;"	NA
B570J40625_100000096	B570J40625_100000096_11	fam292	subfam686	NA	Uncharacterized protein n=1 Tax=Chryseobacterium sp. CF314 RepID=J2SQ57_9FLAO	Uncharacterized protein {ECO:0000313|EMBL:KKU86429.1}; TaxID=1618794 species="Bacteria; Parcubacteria.;" source="Parcubacteria bacterium GW2011_GWA1_47_9.;"	NA
B570J40625_100000096	B570J40625_100000096_12	fam293	subfam952	NH(3)-dependent NAD(+) synthetase (EC:6.3.1.5)	NAD+ synthetase n=2 Tax=Synechococcus phage S-SSM7 RepID=E3SLH5_9CAUD	NAD+ synthetase {ECO:0000313|EMBL:ADO98323.1}; TaxID=445686 species="Viruses; dsDNA viruses, no RNA stage; Caudovirales; Myoviridae.;" source="Synechococcus phage S-SSM7.;"	NA
B570J40625_100000096	B570J40625_100000096_13	fam379	subfam008	udg-A; UDP-glucose 6-dehydrogenase (EC:1.1.1.22)	UDP-glucose 6-dehydrogenase n=2 Tax=Synechococcus phage S-SSM7 RepID=M4PS27_9CAUD	Putative uncharacterized protein {ECO:0000313|EMBL:ADO98324.1}; TaxID=445686 species="Viruses; dsDNA viruses, no RNA stage; Caudovirales; Myoviridae.;" source="Synechococcus phage S-SSM7.;"	NA	sugar_metabolism
B570J40625_100000096	B570J40625_100000096_14	fam097	subfam873	putative Glycosyl transferase	Possible Glycosyl transferase n=1 Tax=Prochlorococcus marinus (strain MIT 9515) RepID=A2BUY9_PROM5	Uncharacterized protein {ECO:0000313|EMBL:KKN72159.1}; TaxID=412755 species="unclassified sequences; metagenomes; ecological metagenomes.;" source="marine sediment metagenome.;"	NA
B570J40625_100000096	B570J40625_100000096_15	fam705	subfam964	type 12 methyltransferase	Methyltransferase type 12 id=2648970 bin=GWC1_OD1_38_17 species=Candidatus Solibacter usitatus genus=Candidatus Solibacter taxon_order=Solibacterales taxon_class=Solibacteres phylum=Acidobacteria tax=GWC1_OD1_38_17 organism_group=OD1 (Parcubacteria) organism_desc=Good + Candidate for curation	Tax=RIFOXYA2_FULL_RIF01_40_8_curated	NA
B570J40625_100000096	B570J40625_100000096_16	fam309	subfam923	glycosyl transferase family protein	Glycosyltransferase family 11 n=1 Tax=Synechococcus phage S-SM2 RepID=E3SJA0_9CAUD	Glycosyltransferase family 11 {ECO:0000313|EMBL:ADO97548.1}; TaxID=444860 species="Viruses; dsDNA viruses, no RNA stage; Caudovirales; Myoviridae.;" source="Synechococcus phage S-SM2.;"	NA
B570J40625_100000096	B570J40625_100000096_17	fam066	subfam506	hypothetical protein	Putative uncharacterized protein n=1 Tax=Synechococcus phage S-SM2 RepID=E3SJ99_9CAUD	Uncharacterized protein {ECO:0000313|EMBL:KKS77412.1}; TaxID=1618584 species="Bacteria; Microgenomates.;" source="Microgenomates (Woesebacteria) bacterium GW2011_GWC1_42_9.;"	NA
B570J40625_100000096	B570J40625_100000096_18	fam309	subfam923	hypothetical protein	Uncharacterized protein n=2 Tax=Parachlamydia acanthamoebae RepID=F8KZI6_PARAV	Putative fucosyltransferase {ECO:0000313|EMBL:CDR34360.1}; EC=2.4.1.- {ECO:0000313|EMBL:CDR34360.1};; TaxID=340071 species="Bacteria; Chlamydiae; Chlamydiales; Criblamydiaceae; Criblamydia.;" source="Criblamydia sequanensis.;"	NA
B570J40625_100000096	B570J40625_100000096_19	fam055	subfam735	methyltransferase FkbM family	Methyltransferase FkbM family id=3327961 bin=GWF2_Ignavibacteria_33_9 species=Methylotenera mobilis genus=Methylotenera taxon_order=Methylophilales taxon_class=Betaproteobacteria phylum=Proteobacteria tax=GWF2_Ignavibacteria_33_9 organism_group=Ignavibacteria	Methyltransferase, FkbM family protein {ECO:0000313|EMBL:KKS17434.1}; TaxID=1619112 species="Bacteria; candidate division WWE3.;" source="candidate division WWE3 bacterium GW2011_GWB1_41_6.;"	NA
B570J40625_100000096	B570J40625_100000096_20	fam086	subfam795	hypothetical protein	Uncharacterized protein n=1 Tax=Croceibacter atlanticus (strain ATCC BAA-628 / HTCC2559 / KCTC 12090) RepID=A3U8H2_CROAH	Uncharacterized protein {ECO:0000313|EMBL:EAP88539.1}; TaxID=216432 species="Bacteria; Bacteroidetes; Flavobacteriia; Flavobacteriales; Flavobacteriaceae; Croceibacter.;" source="Croceibacter atlanticus (strain ATCC BAA-628 / HTCC2559 / KCTC 12090).;"	NA
B570J40625_100000096	B570J40625_100000096_21	fam404	subfam377	type 11 methyltransferase	Uncharacterized protein n=1 Tax=Bacteroides fragilis 3_1_12 RepID=E4W2W3_BACFG	Marine sediment metagenome DNA, contig: S01H4_L04615 {ECO:0000313|EMBL:GAG88294.1}; TaxID=412755 species="unclassified sequences; metagenomes; ecological metagenomes.;" source="marine sediment metagenome.;"	NA
B570J40625_100000096	B570J40625_100000096_22	fam386	subfam431	hypothetical protein	Uncharacterized protein n=2 Tax=Pelagibacter ubique RepID=Q4FLC5_PELUB	Uncharacterized protein {ECO:0000313|EMBL:EAS84096.1}; TaxID=314261 species="Bacteria; Proteobacteria; Alphaproteobacteria; Pelagibacterales; Pelagibacteraceae; Candidatus Pelagibacter.;" source="Candidatus Pelagibacter ubique HTCC1002.;"	NA
B570J40625_100000096	B570J40625_100000096_23	fam349	subfam042	sugar epimerase BlmG	Sugar epimerase BlmG n=1 Tax=Flavobacteriaceae bacterium (strain 3519-10) RepID=C6X1R4_FLAB3	Sugar epimerase BlmG {ECO:0000313|EMBL:ACU08377.1}; TaxID=531844 species="Bacteria; Bacteroidetes; Flavobacteriia; Flavobacteriales; Flavobacteriaceae.;" source="Flavobacteriaceae bacterium (strain 3519-10).;"	NA	sugar_metabolism
B570J40625_100000096	B570J40625_100000096_24	fam582	subfam630	phosphate starvation-induced protein	PhoH-like family protein n=1 Tax=Coprobacillus sp. CAG:698 RepID=R5FQQ0_9FIRM	PhoH-like family protein {ECO:0000313|EMBL:CCY07218.1}; TaxID=1262856 species="Bacteria; Firmicutes; Erysipelotrichia; Erysipelotrichales; Erysipelotrichaceae; Coprobacillus; environmental samples.;" source="Coprobacillus sp. CAG:698.;"	NA
B570J40625_100000096	B570J40625_100000096_25	fam229	subfam366	NA	NA	NA	NA
B570J40625_100000096	B570J40625_100000096_26	fam154	subfam109	NA	NA	NA	NA
B570J40625_100000096	B570J40625_100000096_27	fam673	subfam007	NA	NA	Uncharacterized protein {ECO:0000313|EMBL:KKM70626.1}; TaxID=412755 species="unclassified sequences; metagenomes; ecological metagenomes.;" source="marine sediment metagenome.;"	NA
B570J40625_100000096	B570J40625_100000096_28	fam678	subfam429	NA	NA	NA	NA
B570J40625_100000096	B570J40625_100000096_29	fam765	subfam074	NA	NA	NA	NA
B570J40625_100000096	B570J40625_100000096_30	fam157	subfam661	NA	NA	NA	NA
B570J40625_100000096	B570J40625_100000096_31	fam360	subfam152	NA	NA	NA	NA
B570J40625_100000096	B570J40625_100000096_32	fam356	subfam665	NA	NA	NA	NA
B570J40625_100000096	B570J40625_100000096_33	fam567	subfam472	NA	NA	NA	NA
B570J40625_100000096	B570J40625_100000096_34	fam438	subfam202	NA	NA	Marine sediment metagenome DNA, contig: S01H4_S24531 {ECO:0000313|EMBL:GAH22326.1}; Flags: Fragment;; TaxID=412755 species="unclassified sequences; metagenomes; ecological metagenomes.;" source="marine sediment metagenome.;"	NA
B570J40625_100000096	B570J40625_100000096_35	fam001	subfam023	NA	NA	NA	NA
B570J40625_100000096	B570J40625_100000096_36	fam454	subfam583	NA	NA	NA	NA
B570J40625_100000096	B570J40625_100000096_37	fam106	subfam819	NA	NA	NA	NA
B570J40625_100000096	B570J40625_100000096_38	fam594	subfam576	NA	NA	NA	NA
B570J40625_100000096	B570J40625_100000096_39	fam045	subfam925	NA	NA	NA	NA
B570J40625_100000096	B570J40625_100000096_40	fam483	subfam563	NA	NA	NA	NA
B570J40625_100000096	B570J40625_100000096_41	fam302	subfam238	NA	NA	NA	NA
B570J40625_100000096	B570J40625_100000096_42	fam094	subfam848	NA	Gp23 major capsid protein n=1 Tax=Prevotella sp. CAG:1092 RepID=R5PEX0_9BACT	Marine sediment metagenome DNA, contig: S01H4_S08856 {ECO:0000313|EMBL:GAG99181.1}; Flags: Fragment;; TaxID=412755 species="unclassified sequences; metagenomes; ecological metagenomes.;" source="marine sediment metagenome.;"	NA
B570J40625_100000096	B570J40625_100000096_43	fam054	subfam231	ATPase	Putative uncharacterized protein (Fragment) n=1 Tax=Plasmodium knowlesi (strain H) RepID=B3LBD1_PLAKH	Marine sediment metagenome DNA, contig: S01H1_L02594 {ECO:0000313|EMBL:GAF77897.1}; Flags: Fragment;; TaxID=412755 species="unclassified sequences; metagenomes; ecological metagenomes.;" source="marine sediment metagenome.;"	NA
B570J40625_100000096	B570J40625_100000096_44	fam599	subfam110	NA	NA	NA	NA
B570J40625_100000096	B570J40625_100000096_45	fam410	subfam307	NA	Gp21 prohead core scaffold protein n=2 Tax=unclassified T4-like viruses RepID=H8ZML1_9CAUD	Uncharacterized protein {ECO:0000313|EMBL:KKQ97052.1}; TaxID=1618574 species="Bacteria; Microgenomates.;" source="Microgenomates (Woesebacteria) bacterium GW2011_GWB1_39_12.;"	NA
B570J40625_100000096	B570J40625_100000096_46	fam656	subfam077	NA	NA	NA	NA
B570J40625_100000096	B570J40625_100000096_47	fam334	subfam667	SSU ribosomal protein S21p RspU	30S ribosomal protein S21 n=1 Tax=Psychroflexus gondwanensis ACAM 44 RepID=N1WMZ0_9FLAO	30S ribosomal protein S21 {ECO:0000256|HAMAP-Rule:MF_00358}; TaxID=1189619 species="Bacteria; Bacteroidetes; Flavobacteriia; Flavobacteriales; Flavobacteriaceae; Psychroflexus.;" source="Psychroflexus gondwanensis ACAM 44.;"	NA	protein_metabolism
B570J40625_100000096	B570J40625_100000096_48	fam498	subfam802	NA	NA	NA	NA
B570J40625_100000096	B570J40625_100000096_49	fam437	subfam099	NA	Portal vertex protein n=1 Tax=Prevotella sp. CAG:1092 RepID=R5PBR0_9BACT	Portal vertex protein {ECO:0000313|EMBL:CCZ11669.1}; TaxID=1262919 species="Bacteria; Bacteroidetes; Bacteroidia; Bacteroidales; Prevotellaceae; Prevotella; environmental samples.;" source="Prevotella sp. CAG:1092.;"	NA
B570J40625_100000096	B570J40625_100000096_50	fam075	subfam902	hypothetical protein	Uncharacterized protein (Fragment) n=1 Tax=uncultured bacterium RepID=K2A359_9BACT	Terminase packaging enzyme large subunit protein {ECO:0000313|EMBL:KKQ97100.1}; TaxID=1618574 species="Bacteria; Microgenomates.;" source="Microgenomates (Woesebacteria) bacterium GW2011_GWB1_39_12.;"	NA
B570J40625_100000096	B570J40625_100000096_51	fam628	subfam222	NA	NA	NA	NA
B570J40625_100000096	B570J40625_100000096_52	fam037	subfam261	putative secreted protein	PREDICTED: basic proline-rich protein-like n=1 Tax=Ceratitis capitata RepID=UPI00032A09BF	Uncharacterized protein {ECO:0000313|EMBL:EYU36831.1}; TaxID=4155 species="Eukaryota; Viridiplantae; Streptophyta; Embryophyta; Tracheophyta; Spermatophyta; Magnoliophyta; eudicotyledons; Gunneridae; Pentapetalae; asterids; lamiids; Lamiales; Phrymaceae; Erythranthe.;" source="Erythranthe guttata (Yellow monkey flower) (Mimulus guttatus).;"	NA
B570J40625_100000096	B570J40625_100000096_53	fam782	subfam858	NA	NA	NA	NA
B570J40625_100000096	B570J40625_100000096_54	fam668	subfam503	NA	NA	NA	NA
B570J40625_100000096	B570J40625_100000096_55	fam016	subfam256	NA	NA	NA	NA
B570J40625_100000096	B570J40625_100000096_56	fam019	subfam899	NA	Uncharacterized protein n=1 Tax=Prevotella sp. CAG:1092 RepID=R5PA49_9BACT	Uncharacterized protein {ECO:0000313|EMBL:KKM67231.1}; TaxID=412755 species="unclassified sequences; metagenomes; ecological metagenomes.;" source="marine sediment metagenome.;"	NA
B570J40625_100000096	B570J40625_100000096_57	fam563	subfam129	hypothetical protein	Uncharacterized protein n=1 Tax=Pseudomonas denitrificans ATCC 13867 RepID=M4WX98_PSEDE	Uncharacterized protein {ECO:0000313|EMBL:AGI23851.1}; TaxID=1294143 species="Bacteria; Proteobacteria; Gammaproteobacteria; Pseudomonadales; Pseudomonadaceae; Pseudomonas.;" source="Pseudomonas denitrificans ATCC 13867.;"	NA
B570J40625_100000096	B570J40625_100000096_58	fam109	subfam052	NA	NA	NA	NA
B570J40625_100000096	B570J40625_100000096_59	fam584	subfam752	NA	NA	NA	NA
B570J40625_100000096	B570J40625_100000096_60	fam772	subfam063	ATP-dependent Clp protease, ATP-binding subunit ClpC	ATP-dependent Clp protease, ATP-binding subunit n=1 Tax=Flavobacteriales bacterium ALC-1 RepID=A8ULM9_9FLAO	ATP-dependent Clp protease, ATP-binding subunit {ECO:0000313|EMBL:EDP70609.1}; TaxID=391603 species="Bacteria; Bacteroidetes; Flavobacteriia; Flavobacteriales.;" source="Flavobacteriales bacterium ALC-1.;"	NA	protein_metabolism
B570J40625_100000096	B570J40625_100000096_61	fam085	subfam800	NA	NA	NA	NA
B570J40625_100000096	B570J40625_100000096_62	fam271	subfam043	hypothetical protein	Uncharacterized protein n=1 Tax=Bacteroides massiliensis dnLKV3 RepID=R9I4T4_9BACE	Marine sediment metagenome DNA, contig: S01H4_C01806 {ECO:0000313|EMBL:GAG73362.1}; TaxID=412755 species="unclassified sequences; metagenomes; ecological metagenomes.;" source="marine sediment metagenome.;"	NA
B570J40625_100000096	B570J40625_100000096_63	fam048	subfam150	NA	NA	NA	NA
B570J40625_100000096	B570J40625_100000096_64	fam033	subfam560	NA	NA	NA	NA
B570J40625_100000096	B570J40625_100000096_65	fam148	subfam044	NA	NA	NA	NA
B570J40625_100000096	B570J40625_100000096_66	fam067	subfam587	NA	NA	NA	NA
B570J40625_100000096	B570J40625_100000096_67	fam336	subfam454	phage shock protein C, PspC	Phage shock protein C, PspC n=1 Tax=Emticicia oligotrophica (strain DSM 17448 / GPTSA100-15) RepID=I2EYU6_EMTOG	PspC family transcriptional regulator {ECO:0000313|EMBL:KGF34445.1}; TaxID=1401074 species="Bacteria; Bacteroidetes; Bacteroidia; Bacteroidales; Prevotellaceae; Prevotella.;" source="Prevotella buccalis DNF00853.;"	NA
B570J40625_100000096	B570J40625_100000096_68	fam395	subfam522	NA	NA	NA	NA
B570J40625_100000096	B570J40625_100000096_69	fam032	subfam535	lytic transglycosylase	Lytic transglycosylase catalytic n=1 Tax=Conexibacter woesei (strain DSM 14684 / JCM 11494 / NBRC 100937 / ID131577) RepID=D3F117_CONWI	Lytic transglycosylase catalytic {ECO:0000313|EMBL:ADB50093.1}; Flags: Precursor;; TaxID=469383 species="Bacteria; Actinobacteria; Thermoleophilia; Solirubrobacterales; Conexibacteraceae; Conexibacter.;" source="Conexibacter woesei (strain DSM 14684 / JCM 11494 / NBRC 100937 /; ID131577).;"	NA
B570J40625_100000096	B570J40625_100000096_70	fam029	subfam516	NA	NA	NA	NA
B570J40625_100000096	B570J40625_100000096_71	fam060	subfam874	transaminase A (EC:2.6.1.1)	Aspartate/tyrosine/aromatic aminotransferase n=1 Tax=Chryseobacterium sp. CF314 RepID=J2JHS9_9FLAO	Transaminase A {ECO:0000313|EMBL:CEN37785.1}; EC=2.6.1.1 {ECO:0000313|EMBL:CEN37785.1};; TaxID=28189 species="Bacteria; Bacteroidetes; Flavobacteriia; Flavobacteriales; Flavobacteriaceae; Capnocytophaga.;" source="Capnocytophaga cynodegmi.;"	NA
B570J40625_100000096	B570J40625_100000096_72	fam760	subfam689	NA	NA	Marine sediment metagenome DNA, contig: S01H1_L09830 {ECO:0000313|EMBL:GAF92277.1}; TaxID=412755 species="unclassified sequences; metagenomes; ecological metagenomes.;" source="marine sediment metagenome.;"	NA
B570J40625_100000096	B570J40625_100000096_73	fam501	subfam049	NA	NA	NA	NA
B570J40625_100000096	B570J40625_100000096_74	fam432	subfam825	NA	NA	NA	NA
B570J40625_100000096	B570J40625_100000096_75	NA	NA	NA	NA	NA	NA
B570J40625_100000096	B570J40625_100000096_76	NA	NA	NA	NA	NA	NA
B570J40625_100000096	B570J40625_100000096_77	NA	NA	NA	NA	NA	NA
B570J40625_100000096	B570J40625_100000096_78	NA	NA	NA	NA	NA	NA
B570J40625_100000096	B570J40625_100000096_79	NA	NA	NA	NA	NA	NA
B570J40625_100000096	B570J40625_100000096_80	NA	NA	NA	NA	NA	NA
B570J40625_100000096	B570J40625_100000096_81	NA	NA	NA	NA	NA	NA
B570J40625_100000096	B570J40625_100000096_82	NA	NA	NA	NA	NA	NA
B570J40625_100000096	B570J40625_100000096_83	fam397	subfam684	NA	NA	NA	NA
B570J40625_100000096	B570J40625_100000096_84	fam425	subfam478	NA	NA	NA	NA
B570J40625_100000096	B570J40625_100000096_85	fam173	subfam793	hypothetical protein	Uncharacterized protein n=1 Tax=Bacillus phage vB_BanS-Tsamsa RepID=U5J9H1_9CAUD	Uncharacterized protein {ECO:0000313|EMBL:AJD93246.1}; TaxID=1508404 species="Bacteria; Firmicutes; Bacilli; Bacillales; Planococcaceae; Jeotgalibacillus.;" source="Jeotgalibacillus sp. D5.;"	NA
B570J40625_100000096	B570J40625_100000096_86	fam375	subfam264	NA	Putative Seg-like homing endonuclease, GIY-YIG family n=1 Tax=Aeromonas phage Aes508 RepID=J7KIC7_9CAUD	Putative Seg-like homing endonuclease, GIY-YIG family {ECO:0000313|EMBL:AFQ97192.1}; TaxID=1198013 species="Viruses; dsDNA viruses, no RNA stage; Caudovirales; Myoviridae; Tevenvirinae; T4likevirus.;" source="Aeromonas phage Aes508.;"	NA
B570J40625_100000096	B570J40625_100000096_87	fam138	subfam127	NA	NA	NA	NA
B570J40625_100000096	B570J40625_100000096_88	fam779	subfam171	NA	NA	NA	NA
B570J40625_100000096	B570J40625_100000096_89	fam110	subfam130	methylglyoxal synthase (EC:4.2.3.3)	Methylglyoxal synthase n=1 Tax=Capnocytophaga canimorsus (strain 5) RepID=F9YTF6_CAPCC	Methylglyoxal synthase {ECO:0000256|SAAS:SAAS00089917}; EC=4.2.3.3 {ECO:0000256|SAAS:SAAS00089921};; TaxID=860228 species="Bacteria; Bacteroidetes; Flavobacteriia; Flavobacteriales; Flavobacteriaceae; Capnocytophaga.;" source="Capnocytophaga canimorsus (strain 5).;"	NA
B570J40625_100000096	B570J40625_100000096_90	fam529	subfam417	NA	NA	NA	NA
B570J40625_100000096	B570J40625_100000096_91	fam653	subfam741	NA	NA	NA	NA
B570J40625_100000096	B570J40625_100000096_92	fam321	subfam249	NA	NA	NA	NA
B570J40625_100000096	B570J40625_100000096_93	fam151	subfam365	NA	NA	NA	NA
B570J40625_100000096	B570J40625_100000096_94	fam074	subfam706	NA	NA	NA	NA
B570J40625_100000096	B570J40625_100000096_95	fam074	subfam706	NA	NA	NA	NA
B570J40625_100000096	B570J40625_100000096_96	fam074	subfam706	NA	NA	NA	NA
B570J40625_100000096	B570J40625_100000096_97	NA	NA	NA	NA	NA	NA
B570J40625_100000096	B570J40625_100000096_98	NA	NA	NA	NA	NA	NA
B570J40625_100000096	B570J40625_100000096_99	fam290	subfam671	hypothetical protein	Metallophosphatase n=2 Tax=Podoviridae RepID=R9ZWT3_9CAUD	Metallophosphatase {ECO:0000313|EMBL:AGO47551.1}; TaxID=1327972 species="Viruses; dsDNA viruses, no RNA stage; Caudovirales; Podoviridae.;" source="Cellulophaga phage phi17:2.;"	NA
B570J40625_100000096	B570J40625_100000096_100	NA	NA	DNA adenine methylase (EC:2.1.1.72)	Putative adenine methyltransferase n=1 Tax=Lactococcus phage 949 RepID=E0YIY3_9CAUD	Adenine methyltransferase {ECO:0000313|EMBL:AIX12607.1}; TaxID=1560313 species="Viruses; dsDNA viruses, no RNA stage; Caudovirales; Siphoviridae.;" source="Lactococcus phage WRP3.;"	NA
B570J40625_100000096	B570J40625_100000096_101	fam006	subfam038	HNH endonuclease family protein	HNH endonuclease family protein n=1 Tax=Microscilla marina ATCC 23134 RepID=A1ZL66_9BACT	HNH endonuclease family protein {ECO:0000313|EMBL:EAY29032.1}; TaxID=313606 species="Bacteria; Bacteroidetes; Cytophagia; Cytophagales; Cytophagaceae; Microscilla.;" source="Microscilla marina ATCC 23134.;"	NA
B570J40625_100000096	B570J40625_100000096_102	fam512	subfam928	NA	NA	NA	NA
B570J40625_100000096	B570J40625_100000096_103	fam525	subfam746	endopeptidase Clp (EC:3.4.21.92)	ATP-dependent Clp protease proteolytic subunit n=1 Tax=Capnocytophaga canimorsus (strain 5) RepID=F9YTK9_CAPCC	Tax=CG_Flavo_02	NA	protein_metabolism
B570J40625_100000096	B570J40625_100000096_104	fam036	subfam003	NA	NA	NA	NA
B570J40625_100000096	B570J40625_100000096_105	fam736	subfam269	NA	NA	NA	NA
B570J40625_100000096	B570J40625_100000096_106	fam193	subfam300	NA	NA	NA	NA
B570J40625_100000096	B570J40625_100000096_107	fam307	subfam551	NA	NA	NA	NA
B570J40625_100000096	B570J40625_100000096_108	fam755	subfam897	NA	NA	NA	NA
B570J40625_100000096	B570J40625_100000096_109	fam162	subfam385	NA	NA	NA	NA
B570J40625_100000096	B570J40625_100000096_110	fam083	subfam625	NA	NA	NA	NA
B570J40625_100000096	B570J40625_100000096_111	fam223	subfam662	NA	NA	Uncharacterized protein {ECO:0000313|EMBL:AIW03209.1}; TaxID=1540090 species="Viruses; dsDNA viruses, no RNA stage; Caudovirales; Myoviridae.;" source="Bacillus phage Mater.;"	NA
B570J40625_100000096	B570J40625_100000096_112	fam693	subfam949	hypothetical protein	Putative uncharacterized protein n=1 Tax=Acetohalobium arabaticum (strain ATCC 49924 / DSM 5501 / Z-7288) RepID=D9QQE6_ACEAZ	Uncharacterized protein {ECO:0000313|EMBL:ADL12737.1}; TaxID=574087 species="Bacteria; Firmicutes; Clostridia; Halanaerobiales; Halobacteroidaceae; Acetohalobium.;" source="Acetohalobium arabaticum (strain ATCC 49924 / DSM 5501 / Z-7288).;"	NA
B570J40625_100000096	B570J40625_100000096_113	fam495	subfam512	NA	NA	NA	NA
B570J40625_100000096	B570J40625_100000096_114	fam057	subfam390	hypothetical protein	hypothetical protein n=1 Tax=Halomonas lutea RepID=UPI00036FB3E6	AAA domain protein {ECO:0000313|EMBL:EOQ88913.1}; TaxID=1249483 species="Bacteria; Spirochaetes; Leptospirales; Leptospiraceae; Leptospira.;" source="Leptospira yanagawae serovar Saopaulo str. Sao Paulo = ATCC 700523.;"	NA
B570J40625_100000096	B570J40625_100000096_115	fam280	subfam455	NA	NA	NA	NA
B570J40625_100000096	B570J40625_100000096_116	fam541	subfam838	RNA ligase	RNA ligase, T4 RnlA n=1 Tax=Pseudanabaena biceps PCC 7429 RepID=L8MQJ2_9CYAN	Tax=RIFCSPLOWO2_02_FULL_OP11_Daviesbacteria_36_7_curated	NA
B570J40625_100000096	B570J40625_100000096_117	fam500	subfam721	NA	NA	NA	NA
B570J40625_100000096	B570J40625_100000096_118	fam073	subfam467	NA	NA	NA	NA
B570J40625_100000096	B570J40625_100000096_119	fam726	subfam896	NA	NA	NA	NA
B570J40625_100000096	B570J40625_100000096_120	fam365	subfam122	thioesterase superfamily protein	thioesterase n=1 Tax=Pedobacter arcticus RepID=UPI0002FA79FC	Strain MEJ086 contig_6, whole genome shotgun sequence {ECO:0000313|EMBL:KIQ05289.1}; TaxID=47880 species="Bacteria; Proteobacteria; Gammaproteobacteria; Pseudomonadales; Pseudomonadaceae; Pseudomonas.;" source="Pseudomonas fulva.;"	NA
B570J40625_100000096	B570J40625_100000096_121	NA	NA	NA	NA	NA	NA
B570J40625_100000096	B570J40625_100000096_122	NA	NA	NA	NA	NA	NA
B570J40625_100000096	B570J40625_100000096_123	fam245	subfam050	NA	NA	NA	NA
B570J40625_100000096	B570J40625_100000096_124	NA	NA	NA	NA	NA	NA
B570J40625_100000096	B570J40625_100000096_125	fam358	subfam758	NA	NA	NA	NA
B570J40625_100000096	B570J40625_100000096_126	fam101	subfam607	NA	NA	NA	NA
B570J40625_100000096	B570J40625_100000096_127	fam101	subfam607	NA	NA	NA	NA
B570J40625_100000096	B570J40625_100000096_128	NA	NA	NA	NA	NA	NA
B570J40625_100000096	B570J40625_100000096_129	fam101	subfam607	NA	NA	NA	NA
B570J40625_100000096	B570J40625_100000096_130	fam133	subfam772	NA	NA	NA	NA
B570J40625_100000096	B570J40625_100000096_131	fam018	subfam804	thyA; thymidylate synthase (EC:2.1.1.45)	Thymidylate synthase n=1 Tax=uncultured bacterium RepID=K1YBG0_9BACT	Thymidylate synthase {ECO:0000256|HAMAP-Rule:MF_00008}; Short=TS {ECO:0000256|HAMAP-Rule:MF_00008};; Short=TSase {ECO:0000256|HAMAP-Rule:MF_00008};; EC=2.1.1.45 {ECO:0000256|HAMAP-Rule:MF_00008};; TaxID=77133 species="Bacteria; environmental samples.;" source="uncultured bacterium.;"	NA
B570J40625_100000096	B570J40625_100000096_132	NA	NA	NA	NA	NA	NA
B570J40625_100000096	B570J40625_100000096_133	fam689	subfam060	NA	NA	NA	NA
B570J40625_100000096	B570J40625_100000096_134	fam306	subfam433	NA	NA	NA	NA
B570J40625_100000096	B570J40625_100000096_135	fam089	subfam657	NA	NA	NA	NA
B570J40625_100000096	B570J40625_100000096_136	fam521	subfam071	NA	NA	NA	NA
B570J40625_100000096	B570J40625_100000096_137	fam114	subfam022	NA	NA	NA	NA
B570J40625_100000096	B570J40625_100000096_138	fam507	subfam769	NA	NA	NA	NA
B570J40625_100000096	B570J40625_100000096_139	fam671	subfam309	NA	NA	NA	NA
B570J40625_100000096	B570J40625_100000096_140	fam033	subfam744	NA	NA	NA	NA
B570J40625_100000096	B570J40625_100000096_141	fam034	subfam919	NA	NA	NA	NA
B570J40625_100000096	B570J40625_100000096_142	fam694	subfam564	NA	NA	NA	NA
B570J40625_100000096	B570J40625_100000096_143	fam091	subfam676	NA	Uncharacterized protein n=1 Tax=Pelagibacter phage HTVC008M RepID=M1IPD4_9CAUD	Uncharacterized protein {ECO:0000313|EMBL:AGE60465.1}; TaxID=1283076 species="Viruses; dsDNA viruses, no RNA stage; Caudovirales; Myoviridae.;" source="Pelagibacter phage HTVC008M.;"	NA
B570J40625_100000096	B570J40625_100000096_144	fam445	subfam321	NA	NA	NA	NA
B570J40625_100000096	B570J40625_100000096_145	NA	NA	NA	Uncharacterized protein id=2124850 bin=GWE2_Bacteroidetes_29_8 species=Saprospira grandis genus=Saprospira taxon_order=Sphingobacteriales taxon_class=Sphingobacteriia phylum=Bacteroidetes tax=GWE2_Bacteroidetes_29_8 organism_group=Bacteroidetes organism_desc=Good	HYR domain protein-containing protein {ECO:0000313|EMBL:KGL61659.1}; TaxID=1336803 species="Bacteria; Bacteroidetes; Flavobacteriia; Flavobacteriales; Flavobacteriaceae; Polaribacter.;" source="Polaribacter sp. Hel1_33_49.;"	NA
B570J40625_100000096	B570J40625_100000096_146	fam617	subfam917	hypothetical protein	Uncharacterized protein (Fragment) n=1 Tax=Edhazardia aedis (strain USNM 41457) RepID=J9DAA3_EDHAE	Uncharacterized protein {ECO:0000313|EMBL:EJW04661.1}; Flags: Fragment;; TaxID=1003232 species="Eukaryota; Fungi; Microsporidia; Edhazardia.;" source="Edhazardia aedis (strain USNM 41457) (Microsporidian parasite).;"	NA
B570J40625_100000096	B570J40625_100000096_147	fam134	subfam610	NA	id=4681690 bin=GWC2_Pelobacter_58_13 species=unknown genus=unknown taxon_order=unknown taxon_class=unknown phylum=TA06 tax=GWC2_Pelobacter_58_13 organism_group=Deltaproteobacteria organism_desc=Good +	Tax=RBG_16_Caldithrix_48_16_curated	NA
B570J40625_100000096	B570J40625_100000096_148	fam247	subfam926	NA	NA	NA	NA
B570J40625_100000096	B570J40625_100000096_149	fam318	subfam383	NA	NA	NA	NA
B570J40625_100000096	B570J40625_100000096_150	fam231	subfam155	NA	NA	NA	NA
B570J40625_100000096	B570J40625_100000096_151	fam099	subfam875	NA	NA	NA	NA
B570J40625_100000096	B570J40625_100000096_152	fam009	subfam812	glycoside hydrolase family protein	hypothetical protein n=1 Tax=Gallionella sp. SCGC AAA018-N21 RepID=UPI00036A9553	Tax=BJP_IG2103_Bacteroidetes_41_9	NA
B570J40625_100000096	B570J40625_100000096_153	fam712	subfam881	NA	NA	NA	NA
B570J40625_100000096	B570J40625_100000096_154	fam098	subfam850	NA	NA	NA	NA
B570J40625_100000096	B570J40625_100000096_155	fam021	subfam041	NA	NA	NA	NA
B570J40625_100000096	B570J40625_100000096_156	fam043	subfam295	Ser/Thr protein phosphatase	Ser/Thr protein phosphatase family protein n=1 Tax=Colwellia psychrerythraea (strain 34H / ATCC BAA-681) RepID=Q486I5_COLP3	Metallophosphoesterase {ECO:0000313|EMBL:GAL84274.1}; TaxID=153721 species="Bacteria; Bacteroidetes; Cytophagia; Cytophagales; Cytophagaceae; Sporocytophaga.;" source="Sporocytophaga myxococcoides.;"	NA
B570J40625_100000096	B570J40625_100000096_157	fam253	subfam956	NA	NA	NA	NA
B570J40625_100000096	B570J40625_100000096_158	fam595	subfam839	NA	NA	NA	NA
B570J40625_100000096	B570J40625_100000096_159	fam241	subfam931	NA	NA	NA	NA
B570J40625_100000096	B570J40625_100000096_160	fam490	subfam400	NA	NA	NA	NA
B570J40625_100000096	B570J40625_100000096_161	fam198	subfam468	NA	NA	Marine sediment metagenome DNA, contig: S01H1_L05813 {ECO:0000313|EMBL:GAF67884.1}; TaxID=412755 species="unclassified sequences; metagenomes; ecological metagenomes.;" source="marine sediment metagenome.;"	NA
B570J40625_100000096	B570J40625_100000096_162	fam203	subfam124	laminin G domain-containing protein	Laminin G, domain-containing 2 n=1 Tax=Chloroflexus aggregans (strain MD-66 / DSM 9485) RepID=B8G5M0_CHLAD	Mucin-2 {ECO:0000313|EMBL:ELK13189.1}; TaxID=9402 species="Eukaryota; Metazoa; Chordata; Craniata; Vertebrata; Euteleostomi; Mammalia; Eutheria; Laurasiatheria; Chiroptera; Megachiroptera; Pteropodidae; Pteropodinae; Pteropus.;" source="Pteropus alecto (Black flying fox).;"	NA
Ga0207942_1000504	Ga0207942_1000504_1	fam782	subfam858	NA	NA	NA	NA
Ga0207942_1000504	Ga0207942_1000504_2	fam037	subfam261	putative secreted protein	PREDICTED: basic proline-rich protein-like n=1 Tax=Ceratitis capitata RepID=UPI00032A09BF	Uncharacterized protein {ECO:0000313|EMBL:EYU36831.1}; TaxID=4155 species="Eukaryota; Viridiplantae; Streptophyta; Embryophyta; Tracheophyta; Spermatophyta; Magnoliophyta; eudicotyledons; Gunneridae; Pentapetalae; asterids; lamiids; Lamiales; Phrymaceae; Erythranthe.;" source="Erythranthe guttata (Yellow monkey flower) (Mimulus guttatus).;"	NA
Ga0207942_1000504	Ga0207942_1000504_3	fam628	subfam222	NA	NA	NA	NA
Ga0207942_1000504	Ga0207942_1000504_4	fam075	subfam902	hypothetical protein	Uncharacterized protein (Fragment) n=1 Tax=uncultured bacterium RepID=K2A359_9BACT	Terminase packaging enzyme large subunit protein {ECO:0000313|EMBL:KKQ97100.1}; TaxID=1618574 species="Bacteria; Microgenomates.;" source="Microgenomates (Woesebacteria) bacterium GW2011_GWB1_39_12.;"	NA
Ga0207942_1000504	Ga0207942_1000504_5	fam437	subfam099	NA	Portal vertex protein n=1 Tax=Prevotella sp. CAG:1092 RepID=R5PBR0_9BACT	Portal vertex protein {ECO:0000313|EMBL:CCZ11669.1}; TaxID=1262919 species="Bacteria; Bacteroidetes; Bacteroidia; Bacteroidales; Prevotellaceae; Prevotella; environmental samples.;" source="Prevotella sp. CAG:1092.;"	NA
Ga0207942_1000504	Ga0207942_1000504_6	fam498	subfam802	NA	NA	NA	NA
Ga0207942_1000504	Ga0207942_1000504_7	fam334	subfam667	SSU ribosomal protein S21p RspU	30S ribosomal protein S21 n=1 Tax=Psychroflexus gondwanensis ACAM 44 RepID=N1WMZ0_9FLAO	30S ribosomal protein S21 {ECO:0000256|HAMAP-Rule:MF_00358}; TaxID=1189619 species="Bacteria; Bacteroidetes; Flavobacteriia; Flavobacteriales; Flavobacteriaceae; Psychroflexus.;" source="Psychroflexus gondwanensis ACAM 44.;"	NA	protein_metabolism
Ga0207942_1000504	Ga0207942_1000504_8	fam656	subfam077	NA	NA	NA	NA
Ga0207942_1000504	Ga0207942_1000504_9	fam410	subfam307	NA	Gp21 prohead core scaffold protein n=2 Tax=unclassified T4-like viruses RepID=H8ZML1_9CAUD	Uncharacterized protein {ECO:0000313|EMBL:KKQ97052.1}; TaxID=1618574 species="Bacteria; Microgenomates.;" source="Microgenomates (Woesebacteria) bacterium GW2011_GWB1_39_12.;"	NA
Ga0207942_1000504	Ga0207942_1000504_10	fam599	subfam110	NA	NA	NA	NA
Ga0207942_1000504	Ga0207942_1000504_11	fam054	subfam820	NA	NA	Marine sediment metagenome DNA, contig: S01H1_S30220 {ECO:0000313|EMBL:GAG41291.1}; Flags: Fragment;; TaxID=412755 species="unclassified sequences; metagenomes; ecological metagenomes.;" source="marine sediment metagenome.;"	NA
Ga0208235_1000288	Ga0208235_1000288_1	fam668	subfam503	NA	NA	NA	NA
Ga0208235_1000288	Ga0208235_1000288_2	fam782	subfam858	NA	NA	NA	NA
Ga0208235_1000288	Ga0208235_1000288_3	fam037	subfam261	putative secreted protein	PREDICTED: basic proline-rich protein-like n=1 Tax=Ceratitis capitata RepID=UPI00032A09BF	Uncharacterized protein {ECO:0000313|EMBL:EYU36831.1}; TaxID=4155 species="Eukaryota; Viridiplantae; Streptophyta; Embryophyta; Tracheophyta; Spermatophyta; Magnoliophyta; eudicotyledons; Gunneridae; Pentapetalae; asterids; lamiids; Lamiales; Phrymaceae; Erythranthe.;" source="Erythranthe guttata (Yellow monkey flower) (Mimulus guttatus).;"	NA
Ga0208235_1000288	Ga0208235_1000288_4	fam628	subfam222	NA	NA	NA	NA
Ga0208235_1000288	Ga0208235_1000288_5	fam075	subfam902	hypothetical protein	Uncharacterized protein (Fragment) n=1 Tax=uncultured bacterium RepID=K2A359_9BACT	Terminase packaging enzyme large subunit protein {ECO:0000313|EMBL:KKQ97100.1}; TaxID=1618574 species="Bacteria; Microgenomates.;" source="Microgenomates (Woesebacteria) bacterium GW2011_GWB1_39_12.;"	NA
Ga0208235_1000288	Ga0208235_1000288_6	fam437	subfam099	NA	Portal vertex protein n=1 Tax=Prevotella sp. CAG:1092 RepID=R5PBR0_9BACT	Portal vertex protein {ECO:0000313|EMBL:CCZ11669.1}; TaxID=1262919 species="Bacteria; Bacteroidetes; Bacteroidia; Bacteroidales; Prevotellaceae; Prevotella; environmental samples.;" source="Prevotella sp. CAG:1092.;"	NA
Ga0208235_1000288	Ga0208235_1000288_7	fam498	subfam802	NA	NA	NA	NA
Ga0208235_1000288	Ga0208235_1000288_8	fam334	subfam667	SSU ribosomal protein S21p RspU	30S ribosomal protein S21 n=1 Tax=Psychroflexus gondwanensis ACAM 44 RepID=N1WMZ0_9FLAO	30S ribosomal protein S21 {ECO:0000256|HAMAP-Rule:MF_00358}; TaxID=1189619 species="Bacteria; Bacteroidetes; Flavobacteriia; Flavobacteriales; Flavobacteriaceae; Psychroflexus.;" source="Psychroflexus gondwanensis ACAM 44.;"	NA	protein_metabolism
Ga0208235_1000288	Ga0208235_1000288_9	fam656	subfam077	NA	NA	NA	NA
Ga0208235_1000288	Ga0208235_1000288_10	fam410	subfam307	NA	Gp21 prohead core scaffold protein n=2 Tax=unclassified T4-like viruses RepID=H8ZML1_9CAUD	Uncharacterized protein {ECO:0000313|EMBL:KKQ97052.1}; TaxID=1618574 species="Bacteria; Microgenomates.;" source="Microgenomates (Woesebacteria) bacterium GW2011_GWB1_39_12.;"	NA
Ga0208235_1000288	Ga0208235_1000288_11	fam599	subfam110	NA	NA	NA	NA
Ga0208235_1000288	Ga0208235_1000288_12	fam054	subfam231	ATPase	Putative uncharacterized protein (Fragment) n=1 Tax=Plasmodium knowlesi (strain H) RepID=B3LBD1_PLAKH	Marine sediment metagenome DNA, contig: S01H1_L02594 {ECO:0000313|EMBL:GAF77897.1}; Flags: Fragment;; TaxID=412755 species="unclassified sequences; metagenomes; ecological metagenomes.;" source="marine sediment metagenome.;"	NA
Ga0208235_1000288	Ga0208235_1000288_13	fam094	subfam848	NA	Major capsid protein (Fragment) n=1 Tax=uncultured Myoviridae RepID=J9QD44_9CAUD	Marine sediment metagenome DNA, contig: S01H4_S08856 {ECO:0000313|EMBL:GAG99181.1}; Flags: Fragment;; TaxID=412755 species="unclassified sequences; metagenomes; ecological metagenomes.;" source="marine sediment metagenome.;"	NA
Ga0208600_1000085	Ga0208600_1000085_1	fam094	subfam848	NA	Gp23 major capsid protein (Fragment) n=1 Tax=uncultured Myoviridae RepID=A8WEA1_9CAUD	Marine sediment metagenome DNA, contig: S01H4_S08856 {ECO:0000313|EMBL:GAG99181.1}; Flags: Fragment;; TaxID=412755 species="unclassified sequences; metagenomes; ecological metagenomes.;" source="marine sediment metagenome.;"	NA
Ga0208600_1000085	Ga0208600_1000085_2	fam054	subfam231	ATPase	Putative uncharacterized protein (Fragment) n=1 Tax=Plasmodium knowlesi (strain H) RepID=B3LBD1_PLAKH	Marine sediment metagenome DNA, contig: S01H1_L02594 {ECO:0000313|EMBL:GAF77897.1}; Flags: Fragment;; TaxID=412755 species="unclassified sequences; metagenomes; ecological metagenomes.;" source="marine sediment metagenome.;"	NA
Ga0208600_1000085	Ga0208600_1000085_3	fam599	subfam110	NA	NA	NA	NA
Ga0208600_1000085	Ga0208600_1000085_4	fam410	subfam307	NA	Gp21 prohead core scaffold protein n=2 Tax=unclassified T4-like viruses RepID=H8ZML1_9CAUD	Uncharacterized protein {ECO:0000313|EMBL:KKQ97052.1}; TaxID=1618574 species="Bacteria; Microgenomates.;" source="Microgenomates (Woesebacteria) bacterium GW2011_GWB1_39_12.;"	NA
Ga0208600_1000085	Ga0208600_1000085_5	fam656	subfam077	NA	NA	NA	NA
Ga0208600_1000085	Ga0208600_1000085_6	fam334	subfam667	SSU ribosomal protein S21p RspU	30S ribosomal protein S21 n=1 Tax=Psychroflexus gondwanensis ACAM 44 RepID=N1WMZ0_9FLAO	30S ribosomal protein S21 {ECO:0000256|HAMAP-Rule:MF_00358}; TaxID=1189619 species="Bacteria; Bacteroidetes; Flavobacteriia; Flavobacteriales; Flavobacteriaceae; Psychroflexus.;" source="Psychroflexus gondwanensis ACAM 44.;"	NA	protein_metabolism
Ga0208600_1000085	Ga0208600_1000085_7	fam498	subfam802	NA	NA	NA	NA
Ga0208600_1000085	Ga0208600_1000085_8	fam437	subfam099	NA	Portal vertex protein n=1 Tax=Prevotella sp. CAG:1092 RepID=R5PBR0_9BACT	Portal vertex protein {ECO:0000313|EMBL:CCZ11669.1}; TaxID=1262919 species="Bacteria; Bacteroidetes; Bacteroidia; Bacteroidales; Prevotellaceae; Prevotella; environmental samples.;" source="Prevotella sp. CAG:1092.;"	NA
Ga0208600_1000085	Ga0208600_1000085_9	fam075	subfam902	hypothetical protein	Uncharacterized protein (Fragment) n=1 Tax=uncultured bacterium RepID=K2A359_9BACT	Terminase packaging enzyme large subunit protein {ECO:0000313|EMBL:KKQ97100.1}; TaxID=1618574 species="Bacteria; Microgenomates.;" source="Microgenomates (Woesebacteria) bacterium GW2011_GWB1_39_12.;"	NA
Ga0208600_1000085	Ga0208600_1000085_10	fam628	subfam222	NA	NA	NA	NA
Ga0208600_1000085	Ga0208600_1000085_11	fam037	subfam261	putative secreted protein	PREDICTED: basic proline-rich protein-like n=1 Tax=Ceratitis capitata RepID=UPI00032A09BF	Uncharacterized protein {ECO:0000313|EMBL:EYU36831.1}; TaxID=4155 species="Eukaryota; Viridiplantae; Streptophyta; Embryophyta; Tracheophyta; Spermatophyta; Magnoliophyta; eudicotyledons; Gunneridae; Pentapetalae; asterids; lamiids; Lamiales; Phrymaceae; Erythranthe.;" source="Erythranthe guttata (Yellow monkey flower) (Mimulus guttatus).;"	NA
Ga0208600_1000085	Ga0208600_1000085_12	fam782	subfam858	NA	NA	NA	NA
Ga0114960_10001761	Ga0114960_10001761_1	fam410	subfam307	NA	Prohead core scaffold and protease n=1 Tax=Sinorhizobium phage phiM12 RepID=S5MPF0_9CAUD	Uncharacterized protein {ECO:0000313|EMBL:KKQ98808.1}; TaxID=1618574 species="Bacteria; Microgenomates.;" source="Microgenomates (Woesebacteria) bacterium GW2011_GWB1_39_12.;"	NA
Ga0114960_10001761	Ga0114960_10001761_2	fam656	subfam077	NA	NA	NA	NA
Ga0114960_10001761	Ga0114960_10001761_3	fam334	subfam667	SSU ribosomal protein S21p RspU	30S ribosomal protein S21 n=2 Tax=Sphingobacterium spiritivorum RepID=C2FTX1_9SPHI	30S ribosomal protein S21 {ECO:0000256|HAMAP-Rule:MF_00358, ECO:0000256|RuleBase:RU000667}; TaxID=525373 species="Bacteria; Bacteroidetes; Sphingobacteriia; Sphingobacteriales; Sphingobacteriaceae; Sphingobacterium.;" source="Sphingobacterium spiritivorum ATCC 33861.;"	NA	protein_metabolism
Ga0114960_10001761	Ga0114960_10001761_4	fam498	subfam802	NA	NA	NA	NA
Ga0114960_10001761	Ga0114960_10001761_5	fam437	subfam099	NA	Portal vertex protein n=1 Tax=Prevotella sp. CAG:1092 RepID=R5PBR0_9BACT	Portal vertex protein {ECO:0000313|EMBL:CCZ11669.1}; TaxID=1262919 species="Bacteria; Bacteroidetes; Bacteroidia; Bacteroidales; Prevotellaceae; Prevotella; environmental samples.;" source="Prevotella sp. CAG:1092.;"	NA
Ga0114960_10001761	Ga0114960_10001761_6	fam075	subfam902	hypothetical protein	Uncharacterized protein (Fragment) n=1 Tax=uncultured bacterium RepID=K2A359_9BACT	Terminase packaging enzyme large subunit protein {ECO:0000313|EMBL:KKQ97100.1}; TaxID=1618574 species="Bacteria; Microgenomates.;" source="Microgenomates (Woesebacteria) bacterium GW2011_GWB1_39_12.;"	NA
Ga0114960_10001761	Ga0114960_10001761_7	fam628	subfam222	NA	NA	NA	NA
Ga0114960_10001761	Ga0114960_10001761_8	fam037	subfam261	tonB; protein TonB	Protein TonB, putative n=1 Tax=Rhodospirillum centenum (strain ATCC 51521 / SW) RepID=B6ITI0_RHOCS	Protein TonB, putative {ECO:0000313|EMBL:ACI99198.1}; TaxID=414684 species="Bacteria; Proteobacteria; Alphaproteobacteria; Rhodospirillales; Rhodospirillaceae; Rhodospirillum.;" source="Rhodospirillum centenum (strain ATCC 51521 / SW).;"	NA
Ga0114960_10001761	Ga0114960_10001761_9	fam782	subfam858	NA	NA	NA	NA
Ga0114960_10001761	Ga0114960_10001761_10	fam668	subfam503	NA	NA	NA	NA
Ga0114960_10001761	Ga0114960_10001761_11	fam016	subfam518	polymorphic outer membrane protein	PREDICTED: mucin-2 n=1 Tax=Odobenus rosmarus divergens RepID=UPI0002C5488C	Polymorphic outer membrane protein {ECO:0000313|EMBL:AFZ10368.1}; TaxID=179408 species="Bacteria; Cyanobacteria; Oscillatoriophycideae; Oscillatoriales; Oscillatoria.;" source="Oscillatoria nigro-viridis PCC 7112.;"	NA
Ga0114960_10001761	Ga0114960_10001761_12	fam019	subfam899	NA	Uncharacterized protein n=1 Tax=Prevotella sp. CAG:1092 RepID=R5PA49_9BACT	Uncharacterized protein {ECO:0000313|EMBL:KKM67231.1}; TaxID=412755 species="unclassified sequences; metagenomes; ecological metagenomes.;" source="marine sediment metagenome.;"	NA
Ga0114960_10001761	Ga0114960_10001761_13	fam563	subfam129	hypothetical protein	Lysine--tRNA ligase n=1 Tax=Microcystis sp. T1-4 RepID=I4I800_9CHRO	Lysine--tRNA ligase {ECO:0000256|HAMAP-Rule:MF_00252, ECO:0000256|RuleBase:RU000336}; EC=6.1.1.6 {ECO:0000256|HAMAP-Rule:MF_00252, ECO:0000256|RuleBase:RU000336};; Lysyl-tRNA synthetase {ECO:0000256|HAMAP-Rule:MF_00252}; TaxID=1160279 species="Bacteria; Cyanobacteria; Oscillatoriophycideae; Chroococcales; Microcystis.;" source="Microcystis sp. T1-4.;"	NA
Ga0114960_10001761	Ga0114960_10001761_14	fam109	subfam052	NA	NA	NA	NA
Ga0114960_10001761	Ga0114960_10001761_15	fam643	subfam308	NA	NA	NA	NA
Ga0114960_10001761	Ga0114960_10001761_16	fam584	subfam752	NA	NA	NA	NA
Ga0114960_10001761	Ga0114960_10001761_17	fam772	subfam063	ATP-dependent Clp protease, ATP-binding subunit ClpC	ATP-dependent Clp protease, ATP-binding subunit n=1 Tax=Flavobacteriales bacterium ALC-1 RepID=A8ULM9_9FLAO	ATP-dependent Clp protease, ATP-binding subunit {ECO:0000313|EMBL:EDP70609.1}; TaxID=391603 species="Bacteria; Bacteroidetes; Flavobacteriia; Flavobacteriales.;" source="Flavobacteriales bacterium ALC-1.;"	NA	protein_metabolism
Ga0114960_10001761	Ga0114960_10001761_18	fam046	subfam783	NA	NA	NA	NA
Ga0114960_10001761	Ga0114960_10001761_19	fam545	subfam890	LamG domain-containing protein	Uncharacterized protein id=2648254 bin=GWF2_Lentisphaerae_57_35 species=Geobacter sulfurreducens genus=Geobacter taxon_order=Desulfuromonadales taxon_class=Deltaproteobacteria phylum=Proteobacteria tax=GWF2_Lentisphaerae_57_35 organism_group=Lentisphaerae organism_desc=a459	Tax=GWF2_Lentisphaerae_57_35_curated	NA
Ga0209500_10001590	Ga0209500_10001590_1	fam094	subfam848	NA	Gp23 major capsid protein n=1 Tax=Prevotella sp. CAG:1092 RepID=R5PEX0_9BACT	Marine sediment metagenome DNA, contig: S01H4_S08856 {ECO:0000313|EMBL:GAG99181.1}; Flags: Fragment;; TaxID=412755 species="unclassified sequences; metagenomes; ecological metagenomes.;" source="marine sediment metagenome.;"	NA
Ga0209500_10001590	Ga0209500_10001590_2	fam054	subfam231	DNA topoisomerase IV subunit A	Uncharacterized protein n=1 Tax=Saimiriine herpesvirus 2 RepID=Q80BM9_SHV2	Marine sediment metagenome DNA, contig: S01H1_L02594 {ECO:0000313|EMBL:GAF77897.1}; Flags: Fragment;; TaxID=412755 species="unclassified sequences; metagenomes; ecological metagenomes.;" source="marine sediment metagenome.;"	NA
Ga0209500_10001590	Ga0209500_10001590_3	fam416	subfam920	NA	NA	NA	NA
Ga0209500_10001590	Ga0209500_10001590_4	fam599	subfam110	NA	NA	NA	NA
Ga0209500_10001590	Ga0209500_10001590_5	fam410	subfam307	NA	Predicted protein n=1 Tax=Micromonas pusilla (strain CCMP1545) RepID=C1MR87_MICPC	Uncharacterized protein {ECO:0000313|EMBL:KKQ97052.1}; TaxID=1618574 species="Bacteria; Microgenomates.;" source="Microgenomates (Woesebacteria) bacterium GW2011_GWB1_39_12.;"	NA
Ga0209500_10001590	Ga0209500_10001590_6	fam656	subfam077	NA	NA	NA	NA
Ga0209500_10001590	Ga0209500_10001590_7	fam334	subfam667	rpsU; 30S ribosomal protein S21	30S ribosomal protein S21 n=2 Tax=Sphingobacterium spiritivorum RepID=C2FTX1_9SPHI	Tax=BJP_08E140C01_Flavobacteriales_35_8	NA	protein_metabolism
Ga0209500_10001590	Ga0209500_10001590_8	fam498	subfam802	NA	NA	NA	NA
Ga0209500_10001590	Ga0209500_10001590_9	fam437	subfam099	NA	Portal vertex protein n=1 Tax=Prevotella sp. CAG:1092 RepID=R5PBR0_9BACT	Portal vertex protein {ECO:0000313|EMBL:CCZ11669.1}; TaxID=1262919 species="Bacteria; Bacteroidetes; Bacteroidia; Bacteroidales; Prevotellaceae; Prevotella; environmental samples.;" source="Prevotella sp. CAG:1092.;"	NA
Ga0209500_10001590	Ga0209500_10001590_10	fam075	subfam902	hypothetical protein	Uncharacterized protein (Fragment) n=1 Tax=uncultured bacterium RepID=K2A359_9BACT	Terminase packaging enzyme large subunit protein {ECO:0000313|EMBL:KKQ97100.1}; TaxID=1618574 species="Bacteria; Microgenomates.;" source="Microgenomates (Woesebacteria) bacterium GW2011_GWB1_39_12.;"	NA
Ga0209500_10001590	Ga0209500_10001590_11	fam628	subfam222	NA	NA	NA	NA
Ga0209500_10001590	Ga0209500_10001590_12	fam037	subfam261	NA	NA	NA	NA
Ga0209500_10001590	Ga0209500_10001590_13	fam782	subfam858	NA	NA	NA	NA
Ga0209500_10001590	Ga0209500_10001590_14	fam668	subfam503	NA	NA	NA	NA
Ga0209500_10001590	Ga0209500_10001590_15	fam016	subfam518	hypothetical protein	Uncharacterized protein n=1 Tax=Chloroflexus aggregans (strain MD-66 / DSM 9485) RepID=B8G6L2_CHLAD	Uncharacterized protein {ECO:0000313|EMBL:ACL23949.1}; Flags: Precursor;; TaxID=326427 species="Bacteria; Chloroflexi; Chloroflexia; Chloroflexales; Chloroflexineae; Chloroflexaceae; Chloroflexus.;" source="Chloroflexus aggregans (strain MD-66 / DSM 9485).;"	NA
Ga0209500_10001590	Ga0209500_10001590_16	fam019	subfam899	NA	Uncharacterized protein n=1 Tax=Prevotella sp. CAG:1092 RepID=R5PA49_9BACT	Uncharacterized protein {ECO:0000313|EMBL:KKM67231.1}; TaxID=412755 species="unclassified sequences; metagenomes; ecological metagenomes.;" source="marine sediment metagenome.;"	NA
Ga0209500_10001590	Ga0209500_10001590_17	fam563	subfam129	lysS; lysyl-tRNA synthetase	Lysine--tRNA ligase n=1 Tax=Microcystis sp. T1-4 RepID=I4I800_9CHRO	Uncharacterized protein {ECO:0000313|EMBL:KKM47412.1}; TaxID=412755 species="unclassified sequences; metagenomes; ecological metagenomes.;" source="marine sediment metagenome.;"	NA
Ga0209500_10001590	Ga0209500_10001590_18	fam109	subfam052	NA	NA	NA	NA
Ga0209500_10000118	Ga0209500_10000118_1	fam203	subfam124	laminin G domain-containing protein	Laminin G, domain-containing 2 n=1 Tax=Chloroflexus aggregans (strain MD-66 / DSM 9485) RepID=B8G5M0_CHLAD	Laminin G, domain-containing 2 {ECO:0000313|EMBL:ACL23731.1}; TaxID=326427 species="Bacteria; Chloroflexi; Chloroflexia; Chloroflexales; Chloroflexineae; Chloroflexaceae; Chloroflexus.;" source="Chloroflexus aggregans (strain MD-66 / DSM 9485).;"	NA
Ga0209500_10000118	Ga0209500_10000118_2	fam198	subfam468	NA	NA	Marine sediment metagenome DNA, contig: S01H1_L05813 {ECO:0000313|EMBL:GAF67884.1}; TaxID=412755 species="unclassified sequences; metagenomes; ecological metagenomes.;" source="marine sediment metagenome.;"	NA
Ga0209500_10000118	Ga0209500_10000118_3	fam241	subfam931	NA	NA	NA	NA
Ga0209500_10000118	Ga0209500_10000118_4	fam151	subfam365	uncharacterized protein	NA	Uncharacterized protein {ECO:0000313|EMBL:KFF08073.1}; TaxID=421531 species="Bacteria; Bacteroidetes; Flavobacteriia; Flavobacteriales; Flavobacteriaceae; Chryseobacterium.;" source="Chryseobacterium luteum.;"	NA
Ga0209500_10000118	Ga0209500_10000118_5	fam043	subfam295	Ser/Thr protein phosphatase	Ser/Thr protein phosphatase family protein n=1 Tax=Colwellia psychrerythraea (strain 34H / ATCC BAA-681) RepID=Q486I5_COLP3	Ser/Thr protein phosphatase family protein {ECO:0000313|EMBL:AAZ28200.1}; TaxID=167879 species="Bacteria; Proteobacteria; Gammaproteobacteria; Alteromonadales; Colwelliaceae; Colwellia.;" source="Colwellia psychrerythraea (strain 34H / ATCC BAA-681) (Vibrio; psychroerythus).;"	NA
Ga0209500_10000118	Ga0209500_10000118_6	fam470	subfam513	NA	NA	NA	NA
Ga0209500_10000118	Ga0209500_10000118_7	fam021	subfam189	NA	NA	NA	NA
Ga0209500_10000118	Ga0209500_10000118_8	fam610	subfam096	NA	NA	NA	NA
Ga0209500_10000118	Ga0209500_10000118_9	fam009	subfam812	glycoside hydrolase family protein	hypothetical protein n=1 Tax=Gallionella sp. SCGC AAA018-N21 RepID=UPI00036A9553	Tax=BJP_IG2103_Bacteroidetes_41_9	NA
Ga0209500_10000118	Ga0209500_10000118_10	fam099	subfam875	NA	NA	NA	NA
Ga0209500_10000118	Ga0209500_10000118_11	fam231	subfam155	NA	hypothetical protein, partial n=1 Tax=SAR324 cluster bacterium JCVI-SC AAA005 RepID=UPI0002626F6C	NA	NA
Ga0209500_10000118	Ga0209500_10000118_12	NA	NA	NA	NA	NA	NA
Ga0209500_10000118	Ga0209500_10000118_13	fam318	subfam383	NA	NA	NA	NA
Ga0209500_10000118	Ga0209500_10000118_14	fam134	subfam610	NA	id=4681690 bin=GWC2_Pelobacter_58_13 species=unknown genus=unknown taxon_order=unknown taxon_class=unknown phylum=TA06 tax=GWC2_Pelobacter_58_13 organism_group=Deltaproteobacteria organism_desc=Good +	Tax=RBG_16_Caldithrix_48_16_curated	NA
Ga0209500_10000118	Ga0209500_10000118_15	fam617	subfam917	hypothetical protein	Putative cell surface protein n=1 Tax=Lactobacillus casei A2-362 RepID=K6R5X8_LACCA	FliK family flagellar hook-length control protein {ECO:0000313|EMBL:EKQ17132.1}; TaxID=1051659 species="Bacteria; Firmicutes; Bacilli; Lactobacillales; Lactobacillaceae; Lactobacillus.;" source="Lactobacillus casei UCD174.;"	NA
Ga0209500_10000118	Ga0209500_10000118_16	fam579	subfam484	NA	NA	NA	NA
Ga0209500_10000118	Ga0209500_10000118_17	fam091	subfam676	NA	Uncharacterized protein n=1 Tax=Pelagibacter phage HTVC008M RepID=M1IPD4_9CAUD	Uncharacterized protein {ECO:0000313|EMBL:AGE60465.1}; TaxID=1283076 species="Viruses; dsDNA viruses, no RNA stage; Caudovirales; Myoviridae.;" source="Pelagibacter phage HTVC008M.;"	NA
Ga0209500_10000118	Ga0209500_10000118_18	fam034	subfam919	NA	NA	NA	NA
Ga0209500_10000118	Ga0209500_10000118_19	fam621	subfam480	NA	NA	NA	NA
Ga0209500_10000118	Ga0209500_10000118_20	fam521	subfam071	NA	NA	NA	NA
Ga0209500_10000118	Ga0209500_10000118_21	fam089	subfam872	NA	NA	NA	NA
Ga0209500_10000118	Ga0209500_10000118_22	fam603	subfam608	NA	NA	NA	NA
Ga0209500_10000118	Ga0209500_10000118_23	fam711	subfam637	NA	NA	NA	NA
Ga0209500_10000118	Ga0209500_10000118_24	NA	NA	NA	NA	NA	NA
Ga0209500_10000118	Ga0209500_10000118_25	fam018	subfam804	Thymidylate synthase	Thymidylate synthase n=1 Tax=Erwinia phage phiEaH2 RepID=J7KKN7_9CAUD	Thymidylate synthase {ECO:0000313|EMBL:AFQ96695.1}; EC=2.1.1.45 {ECO:0000313|EMBL:AFQ96695.1};; TaxID=1029988 species="Viruses; dsDNA viruses, no RNA stage; Caudovirales; Siphoviridae.;" source="Erwinia phage phiEaH2.;"	NA
Ga0209500_10000118	Ga0209500_10000118_26	fam338	subfam536	NA	NA	NA	NA
Ga0209500_10000118	Ga0209500_10000118_27	fam719	subfam100	NA	NA	NA	NA
Ga0209500_10000118	Ga0209500_10000118_28	fam217	subfam663	NA	NA	NA	NA
Ga0209500_10000118	Ga0209500_10000118_29	fam443	subfam112	NA	NA	NA	NA
Ga0209500_10000118	Ga0209500_10000118_30	fam500	subfam721	NA	NA	NA	NA
Ga0209500_10000118	Ga0209500_10000118_31	fam541	subfam838	RNA ligase	RNA ligase, T4 RnlA n=1 Tax=Pseudanabaena biceps PCC 7429 RepID=L8MQJ2_9CYAN	Tax=GWA2_Bacteroidetes_31_9_curated	NA
Ga0209500_10000118	Ga0209500_10000118_32	fam280	subfam455	NA	NA	NA	NA
Ga0209500_10000118	Ga0209500_10000118_33	fam726	subfam896	NA	NA	NA	NA
Ga0209500_10000118	Ga0209500_10000118_34	fam223	subfam662	NA	Uncharacterized protein n=1 Tax=Bacillus phage phiNIT1 RepID=S6ATX7_9CAUD	Uncharacterized protein {ECO:0000313|EMBL:AIW03209.1}; TaxID=1540090 species="Viruses; dsDNA viruses, no RNA stage; Caudovirales; Myoviridae.;" source="Bacillus phage Mater.;"	NA
Ga0209500_10000118	Ga0209500_10000118_35	fam083	subfam625	NA	NA	NA	NA
Ga0209500_10000118	Ga0209500_10000118_36	fam162	subfam385	NA	NA	NA	NA
Ga0209500_10000118	Ga0209500_10000118_37	fam755	subfam897	NA	NA	NA	NA
Ga0209500_10000118	Ga0209500_10000118_38	fam307	subfam551	NA	NA	NA	NA
Ga0209500_10000118	Ga0209500_10000118_39	fam193	subfam300	NA	Uncharacterized protein n=1 Tax=Acinetobacter baumannii WC-A-92 RepID=L9MJ45_ACIBA	Uncharacterized protein {ECO:0000313|EMBL:ELW87275.1}; TaxID=903931 species="Bacteria; Proteobacteria; Gammaproteobacteria; Pseudomonadales; Moraxellaceae; Acinetobacter; Acinetobacter calcoaceticus/baumannii complex.;" source="Acinetobacter baumannii WC-A-92.;"	NA
Ga0209500_10000118	Ga0209500_10000118_40	fam736	subfam269	NA	NA	NA	NA
Ga0209500_10000118	Ga0209500_10000118_41	fam036	subfam003	NA	NA	NA	NA
Ga0209500_10000118	Ga0209500_10000118_42	fam525	subfam746	ATP-dependent Clp protease ClpP (EC:3.4.21.92)	ATP-dependent Clp protease proteolytic subunit id=1840133 bin=GWE2_Bacteroidetes_42_39 species=unknown genus=unknown taxon_order=Bacteroidales taxon_class=Bacteroidia phylum=Bacteroidetes tax=GWE2_Bacteroidetes_42_39 organism_group=Bacteroidetes organism_desc=Good +	Tax=GWE2_Bacteroidetes_42_39_curated	NA	protein_metabolism
Ga0209500_10000118	Ga0209500_10000118_43	fam006	subfam038	hnh endonuclease	HNH endonuclease n=1 Tax=uncultured prokaryote RepID=H5SCL6_9ZZZZ	Tax=RBG_16_Actinobacteria_68_12_curated	NA
Ga0209500_10000118	Ga0209500_10000118_44	fam135	subfam178	NA	NA	NA	NA
Ga0209500_10000118	Ga0209500_10000118_45	fam173	subfam793	hypothetical protein	Uncharacterized protein n=1 Tax=Bacillus phage vB_BanS-Tsamsa RepID=U5J9H1_9CAUD	Uncharacterized protein {ECO:0000313|EMBL:AJD93246.1}; TaxID=1508404 species="Bacteria; Firmicutes; Bacilli; Bacillales; Planococcaceae; Jeotgalibacillus.;" source="Jeotgalibacillus sp. D5.;"	NA
Ga0209500_10000118	Ga0209500_10000118_46	fam425	subfam478	NA	NA	NA	NA
Ga0209500_10000118	Ga0209500_10000118_47	fam096	subfam791	DNA methylase N-4/N-6 domain protein	DNA methylase N-4/N-6 domain protein n=1 Tax=Megasphaera elsdenii DSM 20460 RepID=G0VSC5_MEGEL	Methylase N-4/N-6 domain protein {ECO:0000313|EMBL:KKU25464.1}; TaxID=1618501 species="Bacteria; Microgenomates.;" source="Microgenomates bacterium GW2011_GWA2_46_16.;"	NA
Ga0209500_10000118	Ga0209500_10000118_48	fam082	subfam590	NA	NA	NA	NA
Ga0209500_10000118	Ga0209500_10000118_49	fam382	subfam921	hypothetical protein	Uncharacterized protein n=1 Tax=Cecembia lonarensis LW9 RepID=K1L783_9BACT	Uncharacterized protein {ECO:0000313|EMBL:EKB47982.1}; TaxID=1225176 species="Bacteria; Bacteroidetes; Cytophagia; Cytophagales; Cyclobacteriaceae; Cecembia.;" source="Cecembia lonarensis LW9.;"	NA
Ga0209500_10000118	Ga0209500_10000118_50	fam190	subfam212	NA	NA	NA	NA
Ga0209500_10000118	Ga0209500_10000118_51	fam683	subfam481	cytidyltransferase-related enzyme	Cytidyltransferase-related enzyme n=1 Tax=Belliella baltica (strain DSM 15883 / CIP 108006 / LMG 21964 / BA134) RepID=I3Z6S4_BELBD	Tax=RIFCSPLOWO2_12_FULL_Flavobacteria_35_11_curated	NA
Ga0209500_10000118	Ga0209500_10000118_52	NA	NA	NA	NA	NA	NA
Ga0209500_10000118	Ga0209500_10000118_53	fam096	subfam844	putative type II DNA modification methylase	M.BsaJI n=1 Tax=Geobacillus stearothermophilus RepID=E5LGB9_GEOSE	Methyltransferase {ECO:0000256|RuleBase:RU362026}; EC=2.1.1.- {ECO:0000256|RuleBase:RU362026};; TaxID=1422 species="Bacteria; Firmicutes; Bacilli; Bacillales; Bacillaceae; Geobacillus.;" source="Geobacillus stearothermophilus (Bacillus stearothermophilus).;"	NA
Ga0209500_10000118	Ga0209500_10000118_54	fam760	subfam689	NA	NA	Marine sediment metagenome DNA, contig: S01H1_L09830 {ECO:0000313|EMBL:GAF92277.1}; TaxID=412755 species="unclassified sequences; metagenomes; ecological metagenomes.;" source="marine sediment metagenome.;"	NA
Ga0209500_10000118	Ga0209500_10000118_55	fam029	subfam516	NA	NA	NA	NA
Ga0209500_10000118	Ga0209500_10000118_56	fam032	subfam535	peptidase, M23/M37 family	hypothetical protein n=1 Tax=Paenibacillus terrigena RepID=UPI0003684594	Peptidase M23 family protein {ECO:0000313|EMBL:AIY81877.1}; TaxID=1415774 species="Bacteria; Firmicutes; Clostridia; Clostridiales; Clostridiaceae; Clostridium.;" source="Clostridium botulinum 202F.;"	NA
Ga0209500_10000118	Ga0209500_10000118_57	fam553	subfam402	hypothetical protein	hypothetical protein n=1 Tax=Marinilabilia salmonicolor RepID=UPI00029AD5C1	Uncharacterized protein {ECO:0000313|EMBL:EDP71448.1}; TaxID=391603 species="Bacteria; Bacteroidetes; Flavobacteriia; Flavobacteriales.;" source="Flavobacteriales bacterium ALC-1.;"	NA
Ga0209500_10000118	Ga0209500_10000118_58	fam067	subfam587	NA	NA	NA	NA
Ga0209500_10000118	Ga0209500_10000118_59	fam148	subfam044	NA	NA	NA	NA
Ga0209500_10000118	Ga0209500_10000118_60	fam266	subfam616	NA	NA	NA	NA
Ga0209500_10000118	Ga0209500_10000118_61	fam002	subfam301	NA	NA	NA	NA
Ga0209500_10000118	Ga0209500_10000118_62	fam048	subfam150	NA	NA	NA	NA
Ga0209500_10000118	Ga0209500_10000118_63	fam271	subfam043	hypothetical protein	Uncharacterized protein n=1 Tax=Bacteroides massiliensis dnLKV3 RepID=R9I4T4_9BACE	Marine sediment metagenome DNA, contig: S03H2_L06513 {ECO:0000313|EMBL:GAH31782.1}; Flags: Fragment;; TaxID=412755 species="unclassified sequences; metagenomes; ecological metagenomes.;" source="marine sediment metagenome.;"	NA
Ga0209500_10000118	Ga0209500_10000118_64	fam046	subfam783	NA	NA	NA	NA
Ga0209500_10000118	Ga0209500_10000118_65	fam772	subfam063	ATP-dependent Clp protease ATP-binding subunit ClpC	ATP-dependent Clp protease ATP-binding subunit ClpC n=1 Tax=Myroides odoratimimus CCUG 12700 RepID=S3YT89_9FLAO	ATP-dependent Clp protease ATP-binding subunit ClpC {ECO:0000313|EMBL:AJH14308.1}; TaxID=480520 species="Bacteria; Bacteroidetes; Flavobacteriia; Flavobacteriales; Flavobacteriaceae; Myroides.;" source="Myroides profundi.;"	NA	protein_metabolism
Ga0209500_10000118	Ga0209500_10000118_66	fam584	subfam752	NA	NA	NA	NA
Ga0209500_10000118	Ga0209500_10000118_67	fam109	subfam052	NA	NA	NA	NA
Ga0209500_10000118	Ga0209500_10000118_68	fam563	subfam129	hypothetical protein	Uncharacterized protein n=1 Tax=Porphyromonas gingivalis F0185 RepID=U2LES3_PORGN	Uncharacterized protein {ECO:0000313|EMBL:BAR50934.1}; TaxID=1307833 species="Bacteria; Bacteroidetes; Bacteroidia; Bacteroidales; Porphyromonadaceae; Tannerella.;" source="Tannerella forsythia KS16.;"	NA
Ga0209500_10000118	Ga0209500_10000118_69	fam019	subfam899	NA	Uncharacterized protein n=1 Tax=Prevotella sp. CAG:1092 RepID=R5PA49_9BACT	Uncharacterized protein {ECO:0000313|EMBL:KKM67231.1}; TaxID=412755 species="unclassified sequences; metagenomes; ecological metagenomes.;" source="marine sediment metagenome.;"	NA
Ga0209500_10000118	Ga0209500_10000118_70	fam014	subfam944	laminin G domain-containing protein	PREDICTED: mucin-2 n=1 Tax=Otolemur garnettii RepID=UPI0002742BC8	Uncharacterized protein {ECO:0000313|Ensembl:ENSOGAP00000010487}; TaxID=30611 species="Eukaryota; Metazoa; Chordata; Craniata; Vertebrata; Euteleostomi; Mammalia; Eutheria; Euarchontoglires; Primates; Strepsirrhini; Lorisiformes; Galagidae; Otolemur.;" source="Otolemur garnettii (Small-eared galago) (Garnett's greater bushbaby).;"	NA
Ga0209500_10000118	Ga0209500_10000118_71	fam668	subfam503	NA	NA	NA	NA
Ga0209500_10000118	Ga0209500_10000118_72	fam782	subfam858	NA	NA	NA	NA
Ga0209500_10000118	Ga0209500_10000118_73	fam037	subfam261	NA	NA	NA	NA
Ga0209500_10000118	Ga0209500_10000118_74	fam628	subfam222	NA	NA	NA	NA
Ga0209500_10000118	Ga0209500_10000118_75	fam075	subfam902	hypothetical protein	Uncharacterized protein (Fragment) n=1 Tax=uncultured bacterium RepID=K2A359_9BACT	Terminase packaging enzyme large subunit protein {ECO:0000313|EMBL:KKQ97100.1}; TaxID=1618574 species="Bacteria; Microgenomates.;" source="Microgenomates (Woesebacteria) bacterium GW2011_GWB1_39_12.;"	NA
Ga0209500_10000118	Ga0209500_10000118_76	fam437	subfam099	NA	Portal vertex protein n=1 Tax=Prevotella sp. CAG:1092 RepID=R5PBR0_9BACT	Portal vertex protein {ECO:0000313|EMBL:CCZ11669.1}; TaxID=1262919 species="Bacteria; Bacteroidetes; Bacteroidia; Bacteroidales; Prevotellaceae; Prevotella; environmental samples.;" source="Prevotella sp. CAG:1092.;"	NA
Ga0209500_10000118	Ga0209500_10000118_77	fam498	subfam802	NA	NA	NA	NA
Ga0209500_10000118	Ga0209500_10000118_78	fam334	subfam667	30S ribosomal protein S21	30S ribosomal protein S21 n=1 Tax=Flavobacteriaceae bacterium P7-3-5 RepID=UPI00037477AE	30S ribosomal protein S21 {ECO:0000256|HAMAP-Rule:MF_00358, ECO:0000256|RuleBase:RU000667}; TaxID=1137281 species="Bacteria; Bacteroidetes; Flavobacteriia; Flavobacteriales; Flavobacteriaceae; Formosa.;" source="Formosa sp. AK20.;"	NA	protein_metabolism
Ga0209500_10000118	Ga0209500_10000118_79	fam656	subfam077	NA	NA	NA	NA
Ga0209500_10000118	Ga0209500_10000118_80	fam410	subfam307	NA	Gp21 prohead core scaffold protein n=2 Tax=unclassified T4-like viruses RepID=H8ZML1_9CAUD	Uncharacterized protein {ECO:0000313|EMBL:KKL86158.1}; TaxID=412755 species="unclassified sequences; metagenomes; ecological metagenomes.;" source="marine sediment metagenome.;"	NA
Ga0209500_10000118	Ga0209500_10000118_81	fam599	subfam110	NA	NA	NA	NA
Ga0209500_10000118	Ga0209500_10000118_82	fam054	subfam231	hypothetical protein	Putative uncharacterized protein n=1 Tax=Entamoeba histolytica RepID=B1N2Y9_ENTHI	Marine sediment metagenome DNA, contig: S01H1_S19644 {ECO:0000313|EMBL:GAG22018.1}; Flags: Fragment;; TaxID=412755 species="unclassified sequences; metagenomes; ecological metagenomes.;" source="marine sediment metagenome.;"	NA
Ga0209500_10000118	Ga0209500_10000118_83	fam094	subfam848	NA	Gp23 major capsid protein n=1 Tax=Prevotella sp. CAG:1092 RepID=R5PEX0_9BACT	Marine sediment metagenome DNA, contig: S01H4_S08856 {ECO:0000313|EMBL:GAG99181.1}; Flags: Fragment;; TaxID=412755 species="unclassified sequences; metagenomes; ecological metagenomes.;" source="marine sediment metagenome.;"	NA
Ga0209500_10000118	Ga0209500_10000118_84	NA	NA	NA	NA	NA	NA
Ga0209500_10000118	Ga0209500_10000118_85	NA	NA	NA	NA	NA	NA
Ga0209500_10000118	Ga0209500_10000118_86	fam483	subfam563	NA	NA	NA	NA
Ga0209500_10000118	Ga0209500_10000118_87	fam045	subfam925	NA	NA	NA	NA
Ga0209500_10000118	Ga0209500_10000118_88	fam106	subfam819	NA	NA	NA	NA
Ga0209500_10000118	Ga0209500_10000118_89	fam001	subfam023	NA	hypothetical protein n=1 Tax=Flavobacterium sp. SCGC AAA160-P02 RepID=UPI000370F110	NA	NA
Ga0209500_10000118	Ga0209500_10000118_90	fam438	subfam202	NA	NA	NA	NA
Ga0209500_10000118	Ga0209500_10000118_91	fam567	subfam472	NA	NA	NA	NA
Ga0209500_10000118	Ga0209500_10000118_92	fam356	subfam665	NA	NA	NA	NA
Ga0209500_10000118	Ga0209500_10000118_93	fam360	subfam152	NA	NA	NA	NA
Ga0209500_10000118	Ga0209500_10000118_94	fam157	subfam661	NA	NA	NA	NA
Ga0209500_10000118	Ga0209500_10000118_95	fam765	subfam074	NA	NA	NA	NA
Ga0209500_10000118	Ga0209500_10000118_96	fam678	subfam429	NA	NA	NA	NA
Ga0209500_10000118	Ga0209500_10000118_97	fam673	subfam007	NA	NA	NA	NA
B570J40625_100000679	B570J40625_100000679_1	NA	NA	triple helix repeat-containing collagen	Collagen triple helix repeat protein n=1 Tax=Burkholderia cenocepacia K56-2Valvano RepID=T0EGH4_9BURK	Collagen triple helix repeat family protein {ECO:0000313|EMBL:AIO27566.1}; TaxID=983594 species="Bacteria; Proteobacteria; Betaproteobacteria; Burkholderiales; Burkholderiaceae; Burkholderia; Burkholderia cepacia complex.;" source="Burkholderia cepacia ATCC 25416.;"	NA
B570J40625_100000679	B570J40625_100000679_2	fam014	subfam849	hypothetical protein	Uncharacterized protein n=1 Tax=Singulisphaera acidiphila (strain ATCC BAA-1392 / DSM 18658 / VKM B-2454 / MOB10) RepID=L0DIM9_SINAD	Uncharacterized protein {ECO:0000313|EMBL:KKS46251.1}; Flags: Fragment;; TaxID=1618659 species="Bacteria; Parcubacteria.;" source="Parcubacteria (Giovannonibacteria) bacterium GW2011_GWF2_42_19.;"	NA
B570J40625_100000679	B570J40625_100000679_3	fam613	subfam398	NA	NA	Marine sediment metagenome DNA, contig: S01H1_S07428 {ECO:0000313|EMBL:GAG12231.1}; Flags: Fragment;; TaxID=412755 species="unclassified sequences; metagenomes; ecological metagenomes.;" source="marine sediment metagenome.;"	NA
B570J40625_100000679	B570J40625_100000679_4	fam520	subfam388	NA	NA	NA	NA
B570J40625_100000679	B570J40625_100000679_5	fam061	subfam299	NA	Uncharacterized protein n=1 Tax=Prevotella sp. CAG:1092 RepID=R5PC73_9BACT	Uncharacterized protein {ECO:0000313|EMBL:CCZ11844.1}; TaxID=1262919 species="Bacteria; Bacteroidetes; Bacteroidia; Bacteroidales; Prevotellaceae; Prevotella; environmental samples.;" source="Prevotella sp. CAG:1092.;"	NA
B570J40625_100000679	B570J40625_100000679_6	fam366	subfam040	NA	NA	NA	NA
B570J40625_100000679	B570J40625_100000679_7	fam255	subfam419	NA	NA	NA	NA
B570J40625_100000679	B570J40625_100000679_8	fam593	subfam866	NA	NA	NA	NA
B570J40625_100000679	B570J40625_100000679_9	fam535	subfam817	conserved hypothethical protein	Uncharacterized protein n=1 Tax=Serratia sp. M24T3 RepID=I0QLJ0_9ENTR	Uncharacterized protein {ECO:0000313|EMBL:KKL86947.1}; TaxID=412755 species="unclassified sequences; metagenomes; ecological metagenomes.;" source="marine sediment metagenome.;"	NA
B570J40625_100000679	B570J40625_100000679_10	fam316	subfam304	putative 3'-5' exonuclease related to the exonuclease domain of PolB	hypothetical protein n=1 Tax=Empedobacter brevis RepID=UPI00036C37FD	3'-5' exonuclease {ECO:0000313|EMBL:KGO10023.1}; TaxID=172045 species="Bacteria; Bacteroidetes; Flavobacteriia; Flavobacteriales; Flavobacteriaceae; Elizabethkingia.;" source="Elizabethkingia miricola (Chryseobacterium miricola).;"	NA
B570J40625_100000679	B570J40625_100000679_11	fam773	subfam101	dut; Deoxyuridine 5'-triphosphate nucleotidohydrolase (EC:3.6.1.23)	Deoxyuridine 5'-triphosphate nucleotidohydrolase n=1 Tax=Pseudanabaena biceps PCC 7429 RepID=L8N050_9CYAN	Tax=CG_Cyano_02	NA
B570J40625_100000679	B570J40625_100000679_12	fam292	subfam686	glycosyl transferase	Glycosyltransferase-like protein, family 2 n=1 Tax=Leptospira interrogans str. HAI1536 RepID=M6VJD6_LEPIR	Glycosyltransferase-like protein, family 2 {ECO:0000313|EMBL:EMO53279.1}; TaxID=1193041 species="Bacteria; Spirochaetes; Leptospirales; Leptospiraceae; Leptospira.;" source="Leptospira interrogans str. HAI1536.;"	NA
B570J40625_100000679	B570J40625_100000679_13	fam086	subfam626	glycosyl transferase, family 25	Glycosyl transferase, family 25 n=1 Tax=Burkholderia sp. KJ006 RepID=I2DZ68_9BURK	Glycosyl transferase {ECO:0000313|EMBL:GAL83404.1}; TaxID=153721 species="Bacteria; Bacteroidetes; Cytophagia; Cytophagales; Cytophagaceae; Sporocytophaga.;" source="Sporocytophaga myxococcoides.;"	NA
B570J40625_100000679	B570J40625_100000679_14	fam309	subfam923	hypothetical protein	hypothetical protein n=1 Tax=Flavobacterium sp. WG21 RepID=UPI000346B1E0	Uncharacterized protein {ECO:0000313|EMBL:KIA93821.1}; TaxID=1069985 species="Bacteria; Bacteroidetes; Sphingobacteriia; Sphingobacteriales; Sphingobacteriaceae; Pedobacter.;" source="Pedobacter kyungheensis.;"	NA
B570J40625_100000679	B570J40625_100000679_15	fam194	subfam051	putative fucosyltransferase	Putative transferase n=1 Tax=Synechococcus phage S-SM2 RepID=E3SJ78_9CAUD	Tax=RBG_16_Planctomycetes_43_13_curated	NA
B570J40625_100000679	B570J40625_100000679_16	fam150	subfam207	NA	NA	NA	NA
B570J40625_100000679	B570J40625_100000679_17	fam150	subfam207	NA	NA	NA	NA
B570J40625_100000679	B570J40625_100000679_18	fam092	subfam877	NA	hypothetical protein n=1 Tax=Lachnospiraceae bacterium NK4A136 RepID=UPI0003B5E9D7	Phosphoheptose isomerase {ECO:0000313|EMBL:ADO97540.1}; TaxID=444860 species="Viruses; dsDNA viruses, no RNA stage; Caudovirales; Myoviridae.;" source="Synechococcus phage S-SM2.;"	NA
B570J40625_100000679	B570J40625_100000679_19	fam122	subfam157	coenzyme F390 synthetase	Putative capK protein n=1 Tax=Campylobacter concisus UNSWCD RepID=I1DQF6_9PROT	Putative capK protein {ECO:0000313|EMBL:EIF07181.1}; TaxID=929793 species="Bacteria; Proteobacteria; Epsilonproteobacteria; Campylobacterales; Campylobacteraceae; Campylobacter.;" source="Campylobacter concisus UNSWCD.;"	Amino acid metabolism
B570J40625_100000679	B570J40625_100000679_20	fam260	subfam386	aminotransferase class i and ii	Aminotransferase class I and II n=1 Tax=Marivirga tractuosa (strain ATCC 23168 / DSM 4126 / NBRC 15989 / NCIMB 1408 / VKM B-1430 / H-43) RepID=E4TQB9_MARTH	Aminotransferase class I and II {ECO:0000313|EMBL:ADR22642.1}; TaxID=643867 species="Bacteria; Bacteroidetes; Cytophagia; Cytophagales; Flammeovirgaceae; Marivirga.;" source="Marivirga tractuosa (strain ATCC 23168 / DSM 4126 / NBRC 15989 / NCIMB; 1408 / VKM B-1430 / H-43) (Microscilla tractuosa) (Flexibacter; tractuosus).;"	NA
B570J40625_100000679	B570J40625_100000679_21	fam379	subfam008	udg-A; UDP-glucose 6-dehydrogenase (EC:1.1.1.22)	UDP-glucose 6-dehydrogenase id=4710252 bin=GWC2_CP_Nitrospirae-rel_42_7 species=Candidatus Solibacter usitatus genus=Candidatus Solibacter taxon_order=Solibacterales taxon_class=Solibacteres phylum=Acidobacteria tax=GWC2_CP_Nitrospirae-rel_42_7 organism_group=Nitrospirae	Tax=RBG_13_OP11_Curtissbacteria_35_7_curated	Carbohydrate metabolism	sugar_metabolism
B570J40625_100000679	B570J40625_100000679_22	NA	NA	NA	NA	NA	NA
B570J40625_100000679	B570J40625_100000679_23	fam745	subfam268	Protein of unknown function DUF288	hypothetical protein n=1 Tax=Rubritalea marina RepID=UPI00035EFFF8	Tax=RIFCSPHIGHO2_12_FULL_OP11_Roizmanbacteria_33_9_curated	NA
B570J40625_100000679	B570J40625_100000679_24	fam349	subfam042	sugar epimerase BlmG	Sugar epimerase BlmG n=1 Tax=Flavobacteriaceae bacterium (strain 3519-10) RepID=C6X1R4_FLAB3	NAD-dependent dehydratase {ECO:0000313|EMBL:KFF29391.1}; TaxID=558152 species="Bacteria; Bacteroidetes; Flavobacteriia; Flavobacteriales; Flavobacteriaceae; Chryseobacterium.;" source="Chryseobacterium piperi.;"	Carbohydrate metabolism	sugar_metabolism
B570J40625_100000679	B570J40625_100000679_25	fam785	subfam548	Glycerol-3-phosphate cytidylyltransferase	Glycerol-3-phosphate cytidylyltransferase n=1 Tax=Elizabethkingia meningoseptica 502 RepID=T0PNI1_ELIME	Glycerol-3-phosphate cytidylyltransferase {ECO:0000313|EMBL:AIL47051.1}; TaxID=1338011 species="Bacteria; Bacteroidetes; Flavobacteriia; Flavobacteriales; Flavobacteriaceae; Elizabethkingia.;" source="Elizabethkingia anophelis NUHP1.;"	NA
B570J40625_100000679	B570J40625_100000679_26	fam582	subfam630	phosphate starvation-inducible protein	Phosphate starvation-inducible protein n=1 Tax=Sulfurihydrogenibium azorense (strain Az-Fu1 / DSM 15241 / OCM 825) RepID=C1DUU1_SULAA	Phosphate starvation protein PhoH {ECO:0000313|EMBL:KIJ82455.1}; TaxID=1233231 species="Bacteria; Cyanobacteria; Nostocales; Scytonemataceae; Scytonema.;" source="Scytonema tolypothrichoides VB-61278.;"	NA
B570J40625_100000679	B570J40625_100000679_27	fam229	subfam366	NA	NA	NA	NA
B570J40625_100000679	B570J40625_100000679_28	fam154	subfam109	NA	NA	NA	NA
B570J40625_100000679	B570J40625_100000679_29	fam673	subfam007	NA	NA	Uncharacterized protein {ECO:0000313|EMBL:KKM70626.1}; TaxID=412755 species="unclassified sequences; metagenomes; ecological metagenomes.;" source="marine sediment metagenome.;"	NA
B570J40625_100000679	B570J40625_100000679_30	fam678	subfam429	NA	NA	NA	NA
B570J40625_100000679	B570J40625_100000679_31	fam765	subfam074	NA	NA	NA	NA
B570J40625_100000679	B570J40625_100000679_32	fam157	subfam661	NA	NA	NA	NA
B570J40625_100000679	B570J40625_100000679_33	fam360	subfam152	NA	NA	NA	NA
B570J40625_100000679	B570J40625_100000679_34	fam356	subfam665	NA	NA	NA	NA
B570J40625_100000679	B570J40625_100000679_35	fam567	subfam472	NA	NA	NA	NA
B570J40625_100000679	B570J40625_100000679_36	fam438	subfam202	NA	NA	NA	NA
B570J40625_100000679	B570J40625_100000679_37	fam016	subfam346	NA	NA	NA	NA
B570J40625_100000679	B570J40625_100000679_38	fam001	subfam023	NA	NA	NA	NA
B570J40625_100000679	B570J40625_100000679_39	fam106	subfam819	NA	NA	NA	NA
B570J40625_100000679	B570J40625_100000679_40	fam045	subfam925	NA	NA	NA	NA
B570J40625_100000679	B570J40625_100000679_41	fam483	subfam563	NA	NA	NA	NA
B570J40625_100000679	B570J40625_100000679_42	fam094	subfam848	NA	Gp23 major capsid protein n=1 Tax=Prevotella sp. CAG:1092 RepID=R5PEX0_9BACT	Marine sediment metagenome DNA, contig: S01H4_S08856 {ECO:0000313|EMBL:GAG99181.1}; Flags: Fragment;; TaxID=412755 species="unclassified sequences; metagenomes; ecological metagenomes.;" source="marine sediment metagenome.;"	NA
B570J40625_100000679	B570J40625_100000679_43	fam054	subfam231	hypothetical protein	Midasin, putative n=1 Tax=Entamoeba histolytica RepID=B1N4D6_ENTHI	Putative uncharacterized protein {ECO:0000313|EMBL:EDS89667.1}; TaxID=5759 species="Eukaryota; Amoebozoa; Archamoebae; Entamoebidae; Entamoeba.;" source="Entamoeba histolytica.;"	NA
B570J40625_100000679	B570J40625_100000679_44	fam599	subfam110	NA	NA	NA	NA
B570J40625_100000679	B570J40625_100000679_45	fam410	subfam307	NA	Prohead core scaffold and protease n=1 Tax=Sinorhizobium phage phiM12 RepID=S5MPF0_9CAUD	Uncharacterized protein {ECO:0000313|EMBL:KKL86158.1}; TaxID=412755 species="unclassified sequences; metagenomes; ecological metagenomes.;" source="marine sediment metagenome.;"	NA
B570J40625_100000679	B570J40625_100000679_46	fam656	subfam077	NA	NA	NA	NA
B570J40625_100000679	B570J40625_100000679_47	fam334	subfam667	rpsU; 30S ribosomal protein S21	30S ribosomal protein S21 n=1 Tax=Polaribacter sp. MED152 RepID=A2U0J6_9FLAO	30S ribosomal protein S21 {ECO:0000256|HAMAP-Rule:MF_00358, ECO:0000256|RuleBase:RU000667}; TaxID=1197477 species="Bacteria; Bacteroidetes; Flavobacteriia; Flavobacteriales; Flavobacteriaceae; Mangrovimonas.;" source="Mangrovimonas yunxiaonensis.;"	NA	protein_metabolism
B570J40625_100000679	B570J40625_100000679_48	fam498	subfam802	NA	NA	NA	NA
B570J40625_100000679	B570J40625_100000679_49	fam081	subfam759	NA	NA	NA	NA
B570J40625_100000679	B570J40625_100000679_50	fam437	subfam099	NA	Portal vertex protein n=1 Tax=Prevotella sp. CAG:1092 RepID=R5PBR0_9BACT	Portal vertex protein {ECO:0000313|EMBL:CCZ11669.1}; TaxID=1262919 species="Bacteria; Bacteroidetes; Bacteroidia; Bacteroidales; Prevotellaceae; Prevotella; environmental samples.;" source="Prevotella sp. CAG:1092.;"	NA
B570J40625_100000679	B570J40625_100000679_51	fam008	subfam453	NA	NA	NA	NA
B570J40625_100000679	B570J40625_100000679_52	fam075	subfam902	hypothetical protein	Uncharacterized protein (Fragment) n=1 Tax=uncultured bacterium RepID=K2A359_9BACT	Terminase packaging enzyme large subunit protein {ECO:0000313|EMBL:KKQ97100.1}; TaxID=1618574 species="Bacteria; Microgenomates.;" source="Microgenomates (Woesebacteria) bacterium GW2011_GWB1_39_12.;"	NA
B570J40625_100000679	B570J40625_100000679_53	fam037	subfam012	NA	NA	NA	NA
B570J40625_100000679	B570J40625_100000679_54	fam782	subfam858	NA	NA	NA	NA
B570J40625_100000679	B570J40625_100000679_55	fam668	subfam503	hypothetical protein	Uncharacterized protein n=1 Tax=Oscillatoria acuminata PCC 6304 RepID=K9TSC0_9CYAN	Invertase recombinase-like protein {ECO:0000313|EMBL:AKF82761.1}; TaxID=1334629 species="Bacteria; Proteobacteria; Deltaproteobacteria; Myxococcales; Cystobacterineae; Myxococcaceae; Myxococcus.;" source="Myxococcus fulvus 124B02.;"	NA
B570J40625_100000679	B570J40625_100000679_56	fam019	subfam899	NA	Uncharacterized protein n=1 Tax=Prevotella sp. CAG:1092 RepID=R5PA49_9BACT	Uncharacterized protein {ECO:0000313|EMBL:KKM67231.1}; TaxID=412755 species="unclassified sequences; metagenomes; ecological metagenomes.;" source="marine sediment metagenome.;"	NA
B570J40625_100000679	B570J40625_100000679_57	fam563	subfam129	hypothetical protein	KTSC domain containing protein n=1 Tax=Enterobacter cloacae str. Hanford RepID=S7UFA0_ENTCL	KTSC domain containing protein {ECO:0000313|EMBL:KJX36809.1}; TaxID=550 species="Bacteria; Proteobacteria; Gammaproteobacteria; Enterobacteriales; Enterobacteriaceae; Enterobacter; Enterobacter cloacae complex.;" source="Enterobacter cloacae.;"	NA
B570J40625_100000679	B570J40625_100000679_58	fam109	subfam052	NA	NA	NA	NA
B570J40625_100000679	B570J40625_100000679_59	fam584	subfam752	NA	NA	NA	NA
B570J40625_100000679	B570J40625_100000679_60	fam772	subfam063	clpC; ATP-dependent Clp protease	ATP-dependent Clp protease, ATP-binding subunit n=1 Tax=unidentified eubacterium SCB49 RepID=A6ER34_9BACT	ATP-dependent Clp protease, ATP-binding subunit ClpC {ECO:0000313|EMBL:EMY81404.1}; TaxID=1189619 species="Bacteria; Bacteroidetes; Flavobacteriia; Flavobacteriales; Flavobacteriaceae; Psychroflexus.;" source="Psychroflexus gondwanensis ACAM 44.;"	NA	protein_metabolism
B570J40625_100000679	B570J40625_100000679_61	fam271	subfam043	hypothetical protein	Uncharacterized protein n=1 Tax=Bacteroides caccae CL03T12C61 RepID=I9E8I1_9BACE	Marine sediment metagenome DNA, contig: S01H4_C01806 {ECO:0000313|EMBL:GAG73362.1}; TaxID=412755 species="unclassified sequences; metagenomes; ecological metagenomes.;" source="marine sediment metagenome.;"	NA
B570J40625_100000679	B570J40625_100000679_62	fam048	subfam150	NA	NA	NA	NA
B570J40625_100000679	B570J40625_100000679_63	fam609	subfam330	SsrA-binding protein	SsrA-binding protein n=1 Tax=Fulvivirga imtechensis AK7 RepID=L8JRV7_9BACT	SsrA-binding protein {ECO:0000256|HAMAP-Rule:MF_00023, ECO:0000256|SAAS:SAAS00023472}; TaxID=1237149 species="Bacteria; Bacteroidetes; Cytophagia; Cytophagales; Flammeovirgaceae; Fulvivirga.;" source="Fulvivirga imtechensis AK7.;"	NA
B570J40625_100000679	B570J40625_100000679_64	fam326	subfam953	NA	NA	NA	NA
B570J40625_100000679	B570J40625_100000679_65	fam001	subfam349	NA	NA	NA	NA
B570J40625_100000679	B570J40625_100000679_66	fam426	subfam855	integral membrane protein	Integral membrane protein n=2 Tax=Bdellovibrio bacteriovorus RepID=K7YLQ5_BDEBC	Integral membrane protein {ECO:0000313|EMBL:AHI05259.1}; TaxID=765869 species="Bacteria; Proteobacteria; Deltaproteobacteria; Bdellovibrionales; Bdellovibrionaceae; Bdellovibrio.;" source="Bdellovibrio bacteriovorus W.;"	NA
B570J40625_100000679	B570J40625_100000679_67	fam001	subfam492	NA	NA	NA	NA
B570J40625_100006783	B570J40625_100006783_1	NA	NA	NA	NA	NA	NA
B570J40625_100006783	B570J40625_100006783_2	fam599	subfam110	NA	NA	NA	NA
B570J40625_100006783	B570J40625_100006783_3	fam410	subfam307	NA	Prohead protease n=1 Tax=Synechococcus phage S-CAM1 RepID=M4QFC2_9CAUD	Uncharacterized protein {ECO:0000313|EMBL:KKL86158.1}; TaxID=412755 species="unclassified sequences; metagenomes; ecological metagenomes.;" source="marine sediment metagenome.;"	NA
B570J40625_100006783	B570J40625_100006783_4	fam656	subfam077	NA	NA	NA	NA
B570J40625_100006783	B570J40625_100006783_5	fam334	subfam667	30S ribosomal protein S21	30S ribosomal protein S21 n=1 Tax=Bacteroides sp. CAG:770 RepID=R6TD29_9BACE	30S ribosomal protein S21 {ECO:0000256|HAMAP-Rule:MF_00358, ECO:0000256|RuleBase:RU000667}; TaxID=1262698 species="Bacteria; Bacteroidetes; Bacteroidia; Bacteroidales; Rikenellaceae; Alistipes; environmental samples.;" source="Alistipes sp. CAG:831.;"	NA	protein_metabolism
B570J40625_100006783	B570J40625_100006783_6	fam498	subfam802	NA	NA	NA	NA
B570J40625_100006783	B570J40625_100006783_7	fam437	subfam099	NA	Portal vertex protein n=1 Tax=Prevotella sp. CAG:1092 RepID=R5PBR0_9BACT	Portal vertex protein {ECO:0000313|EMBL:CCZ11669.1}; TaxID=1262919 species="Bacteria; Bacteroidetes; Bacteroidia; Bacteroidales; Prevotellaceae; Prevotella; environmental samples.;" source="Prevotella sp. CAG:1092.;"	NA
B570J40625_100006783	B570J40625_100006783_8	fam008	subfam282	polymorphic outer membrane protein	Parallel beta-helix repeat (Two copies) n=1 Tax=Nostoc sp. (strain ATCC 29411 / PCC 7524) RepID=K9QRK1_NOSS7	Polymorphic outer membrane protein {ECO:0000313|EMBL:AFZ10368.1}; TaxID=179408 species="Bacteria; Cyanobacteria; Oscillatoriophycideae; Oscillatoriales; Oscillatoria.;" source="Oscillatoria nigro-viridis PCC 7112.;"	NA
B570J40625_100006783	B570J40625_100006783_9	fam075	subfam902	hypothetical protein	Uncharacterized protein (Fragment) n=1 Tax=uncultured bacterium RepID=K2A359_9BACT	Terminase packaging enzyme large subunit protein {ECO:0000313|EMBL:KKQ97100.1}; TaxID=1618574 species="Bacteria; Microgenomates.;" source="Microgenomates (Woesebacteria) bacterium GW2011_GWB1_39_12.;"	NA
B570J40625_100006783	B570J40625_100006783_10	fam628	subfam222	NA	NA	Marine sediment metagenome DNA, contig: S01H4_L02245 {ECO:0000313|EMBL:GAG67001.1}; Flags: Fragment;; TaxID=412755 species="unclassified sequences; metagenomes; ecological metagenomes.;" source="marine sediment metagenome.;"	NA
B570J40625_100006783	B570J40625_100006783_11	fam037	subfam012	NA	PREDICTED: histone H1-like n=1 Tax=Setaria italica RepID=UPI000350A527	NA	NA
B570J40625_100006783	B570J40625_100006783_12	fam782	subfam858	NA	NA	NA	NA
B570J40625_100006783	B570J40625_100006783_13	fam668	subfam503	hypothetical protein	tellurium resistance protein TerA n=1 Tax=Marinobacter lipolyticus RepID=UPI00036B3EC6	Uncharacterized protein {ECO:0000313|EMBL:EPZ00088.1}; Flags: Fragment;; TaxID=1329905 species="Bacteria; Proteobacteria; Gammaproteobacteria; Pasteurellales; Pasteurellaceae; Mannheimia.;" source="Mannheimia haemolytica D35.;"	NA
B570J40625_100006783	B570J40625_100006783_14	fam371	subfam936	NA	NA	NA	NA
B570J40625_100006783	B570J40625_100006783_15	fam720	subfam062	NA	NA	NA	NA
B570J40625_100006783	B570J40625_100006783_16	fam019	subfam899	NA	Uncharacterized protein n=1 Tax=Prevotella sp. CAG:1092 RepID=R5PA49_9BACT	Uncharacterized protein {ECO:0000313|EMBL:KKM67231.1}; TaxID=412755 species="unclassified sequences; metagenomes; ecological metagenomes.;" source="marine sediment metagenome.;"	NA
B570J40625_100006783	B570J40625_100006783_17	fam563	subfam129	hypothetical protein	Uncharacterized protein n=1 Tax=Desulfovibrio piezophilus (strain DSM 21447 / JCM 15486 / C1TLV30) RepID=M1WWV3_DESPC	Uncharacterized protein {ECO:0000313|EMBL:CCH49338.1}; TaxID=1322246 species="Bacteria; Proteobacteria; Deltaproteobacteria; Desulfovibrionales; Desulfovibrionaceae; Desulfovibrio.;" source="Desulfovibrio piezophilus (strain DSM 21447 / JCM 15486 / C1TLV30).;"	NA
B570J40625_100006783	B570J40625_100006783_18	fam109	subfam052	NA	NA	NA	NA
B570J40625_100006783	B570J40625_100006783_19	fam772	subfam063	clpA; ATPase with chaperone activity ATP-binding subunit	ATP-dependent Clp protease, ATP-binding subunit n=1 Tax=unidentified eubacterium SCB49 RepID=A6ER34_9BACT	Clp protease ClpC {ECO:0000313|EMBL:KJS04252.1}; TaxID=1629721 species="Bacteria; Bacteroidetes; Flavobacteriia; Flavobacteriales.;" source="Flavobacteriales bacterium BRH_c54.;"	NA	protein_metabolism
B570J40625_100006783	B570J40625_100006783_20	fam005	subfam911	NA	NA	NA	NA
B570J40625_100006783	B570J40625_100006783_21	fam271	subfam043	hypothetical protein	Uncharacterized protein n=1 Tax=Bacteroides vulgatus (strain ATCC 8482 / DSM 1447 / NCTC 11154) RepID=A6KY48_BACV8	Uncharacterized protein {ECO:0000313|EMBL:ABR38362.1}; TaxID=435590 species="Bacteria; Bacteroidetes; Bacteroidia; Bacteroidales; Bacteroidaceae; Bacteroides.;" source="Bacteroides vulgatus (strain ATCC 8482 / DSM 1447 / NCTC 11154).;"	NA
B570J40625_100006783	B570J40625_100006783_22	fam048	subfam150	NA	NA	NA	NA
B570J40625_100006783	B570J40625_100006783_23	fam082	subfam577	NA	NA	NA	NA
B570J40625_100006783	B570J40625_100006783_24	fam124	subfam364	lysine methyltransferase	Phytanoyl-CoA dioxygenase n=1 Tax=Thiothrix nivea DSM 5205 RepID=I3BSJ2_9GAMM	Lysine methyltransferase {ECO:0000313|EMBL:AHF14732.1}; TaxID=929713 species="Bacteria; Bacteroidetes; Sphingobacteriia; Sphingobacteriales; Chitinophagaceae; Niabella.;" source="Niabella soli DSM 19437.;"	NA
B570J40625_100006783	B570J40625_100006783_25	fam609	subfam330	SsrA-binding protein	SsrA-binding protein n=1 Tax=Fulvivirga imtechensis AK7 RepID=L8JRV7_9BACT	SsrA-binding protein {ECO:0000256|HAMAP-Rule:MF_00023, ECO:0000256|SAAS:SAAS00023472}; TaxID=1237149 species="Bacteria; Bacteroidetes; Cytophagia; Cytophagales; Flammeovirgaceae; Fulvivirga.;" source="Fulvivirga imtechensis AK7.;"	NA
B570J29032_109955508	B570J29032_109955508_1	fam054	subfam231	DNA topoisomerase IV subunit A	Midasin, putative n=1 Tax=Entamoeba histolytica RepID=B1N4D6_ENTHI	Marine sediment metagenome DNA, contig: S01H1_L02594 {ECO:0000313|EMBL:GAF77897.1}; Flags: Fragment;; TaxID=412755 species="unclassified sequences; metagenomes; ecological metagenomes.;" source="marine sediment metagenome.;"	NA
B570J29032_109955508	B570J29032_109955508_2	fam599	subfam110	NA	NA	NA	NA
B570J29032_109955508	B570J29032_109955508_3	fam410	subfam307	NA	Uncharacterized protein n=1 Tax=Cyanophage Syn30 RepID=M4SNH1_9VIRU	Uncharacterized protein {ECO:0000313|EMBL:KKQ97052.1}; TaxID=1618574 species="Bacteria; Microgenomates.;" source="Microgenomates (Woesebacteria) bacterium GW2011_GWB1_39_12.;"	NA
B570J29032_109955508	B570J29032_109955508_4	fam656	subfam077	NA	NA	NA	NA
B570J29032_109955508	B570J29032_109955508_5	fam334	subfam667	30S ribosomal protein S21	30S ribosomal protein S21 id=3757747 bin=GWF2_Bacteroidetes_41_61 species=unknown genus=Anaerophaga taxon_order=Bacteroidales taxon_class=Bacteroidia phylum=Bacteroidetes tax=GWF2_Bacteroidetes_41_61 organism_group=Bacteroidetes organism_desc=a118	Tax=BJP_IG2102_Bacteroidetes_40_12	NA	protein_metabolism
B570J29032_109955508	B570J29032_109955508_6	fam498	subfam802	NA	NA	NA	NA
B570J29032_109955508	B570J29032_109955508_7	fam437	subfam099	NA	Portal vertex protein n=1 Tax=Prevotella sp. CAG:1092 RepID=R5PBR0_9BACT	Portal vertex protein {ECO:0000313|EMBL:CCZ11669.1}; TaxID=1262919 species="Bacteria; Bacteroidetes; Bacteroidia; Bacteroidales; Prevotellaceae; Prevotella; environmental samples.;" source="Prevotella sp. CAG:1092.;"	NA
B570J29032_109955508	B570J29032_109955508_8	fam008	subfam521	NA	NA	NA	NA
B570J29032_109955508	B570J29032_109955508_9	fam075	subfam902	NA	NA	Terminase packaging enzyme large subunit protein {ECO:0000313|EMBL:KKQ97100.1}; TaxID=1618574 species="Bacteria; Microgenomates.;" source="Microgenomates (Woesebacteria) bacterium GW2011_GWB1_39_12.;"	NA
Ga0114978_10006124	Ga0114978_10006124_1	fam628	subfam222	NA	NA	Marine sediment metagenome DNA, contig: S01H4_L02245 {ECO:0000313|EMBL:GAG67001.1}; Flags: Fragment;; TaxID=412755 species="unclassified sequences; metagenomes; ecological metagenomes.;" source="marine sediment metagenome.;"	NA
Ga0114978_10006124	Ga0114978_10006124_2	fam075	subfam902	hypothetical protein	similar to terminase DNA packaging enzyme, large subunit n=1 Tax=Rhodothermus phage RM378 RepID=UPI000018F649	Terminase packaging enzyme large subunit protein {ECO:0000313|EMBL:KKQ97100.1}; TaxID=1618574 species="Bacteria; Microgenomates.;" source="Microgenomates (Woesebacteria) bacterium GW2011_GWB1_39_12.;"	NA
Ga0114978_10006124	Ga0114978_10006124_3	fam437	subfam099	NA	Portal vertex protein n=1 Tax=Prevotella sp. CAG:1092 RepID=R5PBR0_9BACT	Portal vertex protein {ECO:0000313|EMBL:CCZ11669.1}; TaxID=1262919 species="Bacteria; Bacteroidetes; Bacteroidia; Bacteroidales; Prevotellaceae; Prevotella; environmental samples.;" source="Prevotella sp. CAG:1092.;"	NA
Ga0114978_10006124	Ga0114978_10006124_4	fam498	subfam802	NA	NA	NA	NA
Ga0114978_10006124	Ga0114978_10006124_5	fam334	subfam667	rpsU; 30S ribosomal protein S21	30S ribosomal protein S21 n=1 Tax=Polaribacter sp. MED152 RepID=A2U0J6_9FLAO	Tax=CG_Flavo_02	NA	protein_metabolism
Ga0114978_10006124	Ga0114978_10006124_6	fam656	subfam077	NA	NA	NA	NA
Ga0114978_10006124	Ga0114978_10006124_7	fam410	subfam307	NA	Protease n=2 Tax=Synechococcus phage S-SSM4 RepID=M1TUP6_9CAUD	Uncharacterized protein {ECO:0000313|EMBL:KKQ97052.1}; TaxID=1618574 species="Bacteria; Microgenomates.;" source="Microgenomates (Woesebacteria) bacterium GW2011_GWB1_39_12.;"	NA
Ga0114978_10006124	Ga0114978_10006124_8	fam599	subfam110	NA	NA	NA	NA
Ga0114978_10006124	Ga0114978_10006124_9	fam054	subfam231	ribonuclease, Rne/Rng family	Uncharacterized protein n=1 Tax=Entamoeba invadens RepID=S0B3I3_ENTIV	Marine sediment metagenome DNA, contig: S01H1_L02594 {ECO:0000313|EMBL:GAF77897.1}; Flags: Fragment;; TaxID=412755 species="unclassified sequences; metagenomes; ecological metagenomes.;" source="marine sediment metagenome.;"	NA
Ga0114978_10006124	Ga0114978_10006124_10	fam094	subfam753	NA	NA	Tax=RBG_16_Desulfobacca_60_12_curated	NA
MIW1_082018_0_1um_scaffold_176_curated	MIW1_082018_0_1um_scaffold_176_curated_1	NA	NA	glycosyltransferase	Predicted glycosyltransferase n=1 Tax=Methanosphaera stadtmanae (strain ATCC 43021 / DSM 3091 / JCM 11832 / MCB-3) RepID=Q2NH03_METST	Predicted glycosyltransferase {ECO:0000313|EMBL:ABC56900.1}; TaxID=339860 species="Archaea; Euryarchaeota; Methanobacteria; Methanobacteriales; Methanobacteriaceae; Methanosphaera.;" source="Methanosphaera stadtmanae (strain ATCC 43021 / DSM 3091 / JCM 11832 /; MCB-3).;"	NA
[truncated: 7,394 more rows]

## Sheet: TS7
Supplementary Table S7 | Protein families detected in at least 5 phage genomes with a minimum length of 100 kbp and their annotation
[truncated: 298 more rows]

[truncated: 4 more sheets: TS8, TS9, TS10, TS11]
